# Supplementary material for: microRNA dependent and independent deregulation of long non-coding RNAs by an oncogenic herpesvirus
Source: PLoS Pathog. 2017 Jul 17;13(7):e1006508. doi: 10.1371/journal.ppat.1006508 (PMC5531683; doi:10.1371/journal.ppat.1006508)
Supplement: S1 Table — (XLSX) [file ppat.1006508.s005.xlsx]

## Sheet: Common_lncRNAs
List of lncRNAs that were identified in both Ago HITS-CLIP of PEL cells (KSHV infected) and Ago PAR-CLIP of LCL cells (EBV infected).
Transcript_Names
AC002066.1
AC003051.1
AC005592.2
AC007092.1
AC007682.1
AC011288.2
AC012593.1
AC015971.2
AC018737.1
AC026188.1
AC073283.4
AC074391.1
AC093388.3
AC096559.1
AP000235.2
AP001347.6
CCDC26
CTC-260E6.6
CTD-2058B24.2
CTD-2066L21.3
CTD-2090I13.1
CTD-2184C24.2
DLEU2
FTX
HCG17
KB-1047C11.2
LINC00478
MLK7-AS1
PCBP1-AS1
PVT1
RP11-115J23.1
RP11-191L9.4
RP11-192P3.4
RP11-219B17.1
RP11-258C19.5
RP11-267A15.1
RP11-305B6.3
RP11-33N16.3
RP11-368L12.1
RP11-415I12.3
RP11-420N3.2
RP11-422J15.1
RP11-452N4.1
RP11-511B23.2
RP11-525K10.3
RP11-554D15.1
RP11-554D15.3
RP11-575F12.1
RP11-624C23.1
RP11-64J4.2
RP11-665G4.1
RP11-6N13.1
RP11-718O11.1
RP11-753H16.3
RP11-83M16.6
RP11-8L2.1
RP11-94P11.4
RP1-35C21.2
RP5-1021I20.5
RP5-857K21.4
RP5-921G16.1
SNHG14
STARD4-AS1
TTN-AS1
