# Supplementary material for: microRNA dependent and independent deregulation of long non-coding RNAs by an oncogenic herpesvirus
Source: PLoS Pathog. 2017 Jul 17;13(7):e1006508. doi: 10.1371/journal.ppat.1006508 (PMC5531683; doi:10.1371/journal.ppat.1006508)
Supplement: S2 Table — (XLSX) [file ppat.1006508.s006.xlsx]

## Sheet: Volcano Plots
Volcano Plots Volcano Plots are useful tools for visualizing differential expression between two different conditions. They are constructed using fold-change values and P-values, and thus allow you to visulaize the relationship between fold-change (magnitude of change) and statistical significance (which takes both magnitude of change and variability into consideration). They also allow subsets o…

## Sheet: cluster_vs_KSHV_up
# Fold Change cut-off: 2.0 # P-value cut-off: 0.05 # Condition pairs: cluster_vs_KSHV # Column A: ProbeName, it represents probe name. # Column B: Corrected p-value, corrected P-value calculated from Benjamini Hochberg FDR. # Column C: P-value, the p-values calculated from unpaired t-test. # Column D: Absolute Fold change, the absolute fold change between two groups. # Column E: Regulation, it de…
cluster_vs_KSHV 2.0 fold up regulated LncRNAs
	P-value		Fold Change and Regulation		Annotations																		Group Raw Intensity		Group Normalized Intensity		Raw Intensities						Normalized Intensities
ProbeName	Corrected p-value	p-value	FCAbsolute	regulation	type	seqname	GeneSymbol	source	RNAlength	chrom	strand	txStart	txEnd	Xhyb	Sequence	relationship	Associated_gene_acc	Associated_gene_name	Associated_protein_name	Associated_gene_strand	Associated_gene_start	Associated_gene_end	[KSHV](raw)	[cluster](raw)	[KSHV](normalized)	[cluster](normalized)	[KSHV-1, KSHV](raw)	[KSHV-2, KSHV](raw)	[KSHV-3, KSHV](raw)	[cluster-1, cluster](raw)	[cluster-2, cluster](raw)	[cluster-3, cluster](raw)	[KSHV-1, KSHV](normalized)	[KSHV-2, KSHV](normalized)	[KSHV-3, KSHV](normalized)	[cluster-1, cluster](normalized)	[cluster-2, cluster](normalized)	[cluster-3, cluster](normalized)
ASHGA5P033857	0.0351393	0.000766	11.6128	up	noncoding	NR_040075	LOC100287225	RefSeq	3188	chr18	+	48918411	48994748		CTGCACAAGATAGCTGGACTTCTCTAAGGAATCAGAATTACAAGGAAAACATATTGATTT	intergenic							8.61338	109.779	3.14509	6.68274	10.0609	7.74877	8.03046	114.847	106.458	108.033	3.90952	2.79271	2.73306	6.63669	6.71418	6.69735
ASHGA5P031453	0.0273649	0.000344	10.7515	up	noncoding	TCONS_00005976	XLOC_002606	LincRNAs identified by Cabili et al	626	chr3	+	30392213	30433637		CTGAAGCAATGAAAATGACAGTTGGAAACCTTGAGAATTCTGAATTAAATGTTTGGAGGA	intergenic							7.30656	77.052	2.72774	6.1542	6.24277	5	10.6769	66.4589	70.5328	94.1643	2.66711	2.36033	3.15577	5.82574	6.14017	6.49669
ASHGA5P046760	0.0769483	0.00525959	9.02904	up	noncoding	ENST00000434164	NLGN4Y-AS1	GENCODE	532	chrY	-	16905521	16915913		TATTGGAACAGATCAATGAAGAAATTACAAAAGACAAAATAATACACTTGATCACCTAAG	intronic antisense	NM_001206850	NLGN4Y	neuroligin-4, Y-linked isoform 3	+	16634487	16955848	60.8948	548.199	5.73682	8.91139	71.2296	29.7043	81.7504	421.003	463.848	759.746	6.19249	4.68769	6.33027	8.57492	8.80184	9.35741
ASHGA5P046760	0.0769483	0.00525959	9.02904	up	noncoding	ENST00000434164	NLGN4Y-AS1	GENCODE	532	chrY	-	16905521	16915913		TATTGGAACAGATCAATGAAGAAATTACAAAAGACAAAATAATACACTTGATCACCTAAG	intronic antisense	NM_014893	NLGN4Y	neuroligin-4, Y-linked isoform 1 precursor	+	16635625	16955848	60.8948	548.199	5.73682	8.91139	71.2296	29.7043	81.7504	421.003	463.848	759.746	6.19249	4.68769	6.33027	8.57492	8.80184	9.35741
ASHGA5P031726	0.0630861	0.00321668	8.27954	up	noncoding	ENST00000566449	RP11-14K3.7	GENCODE	554	chr16	+	34874399	34874953		CACATACACTAGGAGGGGCTATTTAAAGGAAATTATCAGGGTAATGCAATTATTGTTGTA	intergenic							31.3436	252.559	4.82429	7.87384	37.9351	17.1203	38.9753	261.864	235.807	260.007	5.38237	3.86312	5.22738	7.86869	7.84905	7.90378
ASHGA5P052924	0.0419981	0.00122925	8.16336	up	noncoding	ENST00000439703	RP11-417E7.1	GENCODE	647	chr6	-	169558186	169563019		TTTTTTCTTAACAGACAAAAGTATTTGACTCCAGAATGATTTCCAGGAATTACAGTATGA	intergenic							673.972	5356.08	9.22603	12.2552	754.048	386.452	881.418	5536.56	4455.21	6076.46	9.42513	8.52972	9.72323	12.3629	12.063	12.3396
ASHGA5P043519	0.0419981	0.0012402	7.84528	up	noncoding	uc003ssb.3	BC040327	UCSC_knowngene	2079	chr7	+	11292739	11425306		GGTTATCTTTGTATTTCAACAATTATAGTCATATTATTAAATATTAATTTGGTTAGCTAA	intronic antisense	NM_015204	THSD7A	thrombospondin type-1 domain-containing protein 7A precursor	-	11410061	11871824	7.46699	57.4993	2.74998	5.72181	6.24277	5	11.1582	44.626	53.8746	73.9974	2.66711	2.36033	3.2225	5.25007	5.75241	6.16295
ASHGA5P031023	0.165359	0.0252524	7.82582	up	noncoding	TCONS_00006294	XLOC_002900	LincRNAs identified by Cabili et al	1491	chr3	+	164326824	164338571		CGTTTCCTTGTCAAAATGCTTAAACCACGTATTTTAGAGCAGTAACTAGAAAAACTAGGA	intergenic							20.8482	139.301	4.05411	7.02235	28.9022	5	28.6425	143.42	131.233	143.249	5.05142	2.36033	4.75059	6.97531	7.01187	7.07988
ASHGA5P037535	0.0671145	0.00371887	7.54567	up	noncoding	uc002zku.3	BC017398	UCSC_knowngene	1387	chr22	-	16179617	16181004	ENST00000551881, uc001vvu.3, uc002tte.3	GCTTACACCATTAGTCATAGATTCAGTGTCAGCTATGACAATTGAAAATAAGCTGTTTTG	intergenic							181.756	1318.16	7.30149	10.2171	228.431	90.4018	226.435	1240.28	1278.78	1435.4	7.76353	6.34371	7.79723	10.1472	10.256	10.2482
ASHGA5P035495	0.0349045	0.000746	7.12655	up	noncoding	ENST00000432711	AC064834.3	GENCODE	555	chr2	-	196434351	196437694		GGAACAATCCACTGTATACACGTAGCTGACAATTTAATAAACTTGAAGGAAATGCTACAG	intergenic							18.4401	136.762	4.16086	6.99406	19.123	14.2682	21.929	135.123	130.524	144.638	4.56839	3.57802	4.33616	6.88676	7.00361	7.09181
ASHGA5P050019	0.159846	0.0234942	7.10363	up	noncoding	NR_038340	LOC100505817	RefSeq	1181	chr18	+	70992175	71017124		TTTGTACACTGGTCTATTTCTTCAAAACATTAAATACTATTGATAAGATATCACCTTTTA	intergenic							13.0158	83.1485	3.41862	6.24718	24.6955	9.35196	5	68.7035	70.0264	110.716	4.87244	3.02598	2.35745	5.87816	6.13137	6.73201
ASHGA5P016188	0.0265589	0.000318	7.10136	up	noncoding	ENST00000548271	AL589743.1	GENCODE	412	chr14	+	19653907	19683250	ENST00000427798, ENST00000548875	ATCCCTGCAGCTGTGTTTGAACAGGAAAGAAAAAAGAAGAAAACAAACCTCCATACGAGA	intergenic							289.101	2082.18	8.05661	10.8847	322.065	206.907	338.331	2068.66	1899.85	2278.02	8.23677	7.57714	8.35592	10.9039	10.8216	10.9286
ASHGA5P051861	0.0249544	0.000234	6.7701	up	noncoding	ENST00000356347	ZNF876P	GENCODE	2598	chr4	+	206398	249774		CCAGAGAATTCAGACAGGTGAGAAACATAGTTGATAACATAGTTGAATGACATTTCTAGT	intergenic							6.80031	45.677	2.66041	5.41958	6.24277	5.46375	8.6944	39.8227	43.7101	53.4981	2.66711	2.45845	2.85566	5.07555	5.45953	5.72367
ASHGA5P029148	0.0409328	0.00114483	6.62349	up	noncoding	ENST00000554196	LINC00520	GENCODE	514	chr14	-	56254644	56260078		GCAGGTTCTGCTTAGAGGATTGGTGTGAAAATAAGGTTATTATTTGACATATTGAGTTGA	intergenic							205.98	1367.59	7.54401	10.2716	246.825	130.831	240.285	1321.99	1327.32	1453.46	7.86771	6.88872	7.8756	10.2427	10.3068	10.2653
ASHGA5P029286	0.0353984	0.000798	6.56193	up	noncoding	ENST00000554305	RP11-1152H15.1	GENCODE	826	chr14	-	88176762	88338635		GAGTGAGAGAAGTCAAACCTCTACCAGACTAGACAGAATTTGCATGTCTATCTCTTACCT	intergenic							86.5738	576.129	6.32343	9.03755	107.951	61.124	90.6468	575.454	536.099	616.834	6.73898	5.74898	6.48233	9.02961	9.01046	9.07258
ASHGA5P056498	0.0185749	3.72e-05	6.54624	up	noncoding	TCONS_00004898	XLOC_001680	LincRNAs identified by Cabili et al	266	chr2	+	133095051	133095608		AATTAAATGAGATAGTCACAAGTAAAAGGTGATGGTCACAGGAATGAGGAAAGAATGACT	intergenic							20.5162	144.721	4.35395	7.06462	16.3902	22.7638	22.3947	130.881	136.174	167.108	4.40599	4.28791	4.36795	6.83756	7.06385	7.29244
ASHGA5P055877	0.0436513	0.00134619	6.44946	up	noncoding	uc001vvl.4	AK022914	UCSC_knowngene	2393	chr14	+	19650031	19692916	ENST00000413768, ENST00000447898, uc001vvr.1, uc002zks.4, uc010ahe.1	GCCAGAACATGGTGAATACAATCAAGTTCAGTGTATTTGATAATATCAATTTGGGCCCCA	intergenic							48.5505	316.195	5.50368	8.19286	49.1908	33.0894	63.3714	321.482	284.702	342.401	5.70581	4.85084	5.9544	8.17521	8.12021	8.28316
ASHGA5P058089	0.0185682	3.51e-05	6.43607	up	noncoding	TCONS_00026471	XLOC_012799	LincRNAs identified by Cabili et al	431	chr18	-	26646812	26665388		TTTTCTGGAAAAAAGGAACACTGTGTTCTCAGATGGCTGAAAGCAGAAGGAACCTCAGGC	intergenic							32.3579	219.52	4.98777	7.67395	24.9255	32.9412	39.2069	229.505	220.442	208.613	4.88232	4.84391	5.23706	7.67335	7.75059	7.59789
ASHGA5P055874	0.0857931	0.0066919	6.23405	up	noncoding	ENST00000551881	AL589743.1	GENCODE	2239	chr14	+	19650077	19663469	uc002tte.3	CAAAACGACTAAGCTACAATGTTTTGTCATTATTCACTCTGATGTGAAAAAGGCAGTGAA	intergenic							70.0974	416.643	5.93444	8.57461	96.3017	35.1241	78.8666	397.04	388.334	464.554	6.59201	4.93625	6.27506	8.48331	8.5407	8.69981
ASHGA5P019193	0.0290297	0.000396	6.067	up	noncoding	NR_027169	C17orf76-AS1	RefSeq	1068	chr17	+	16342300	16345340	ENST00000472367, ENST00000478103, ENST00000484836, NR_027161, NR_027162, NR_027163, NR_045026	AGAGAACTGGGAAGTGCCGTCAGAAGCGATAACTGACGACGTCTAATGTCTATCTGACCG	natural antisense	NM_001113567	FAM211A	leucine-rich repeat-containing protein FAM211A isoform 1	-	16345318	16395505	165.419	1049.85	7.28624	9.88722	178.356	136.752	181.148	1129	1147.79	872.753	7.42739	6.95276	7.47856	10.018	10.0914	9.55232
ASHGA5P019193	0.0290297	0.000396	6.067	up	noncoding	NR_027169	C17orf76-AS1	RefSeq	1068	chr17	+	16342300	16345340	ENST00000472367, ENST00000478103, ENST00000484836, NR_027161, NR_027162, NR_027163, NR_045026	AGAGAACTGGGAAGTGCCGTCAGAAGCGATAACTGACGACGTCTAATGTCTATCTGACCG	natural antisense	NM_207387	FAM211A	leucine-rich repeat-containing protein FAM211A isoform 2	-	16345318	16395505	165.419	1049.85	7.28624	9.88722	178.356	136.752	181.148	1129	1147.79	872.753	7.42739	6.95276	7.47856	10.018	10.0914	9.55232
ASHGA5P054744	0.104051	0.00983559	6.06042	up	noncoding	ENST00000466430	RP11-34P13.7	GENCODE	2748	chr1	-	89294	120932	ENST00000424587	GAAATTAAAAGTCAAAATGTAAGCCAGAAAATTATTTACAACGTATGTGTCAGGAAAAGA	intergenic							7.22162	48.2387	2.71651	5.31593	6.24277	5	10.4221	31.8392	28.5141	84.3629	2.66711	2.36033	3.12209	4.74287	4.85815	6.34676
ASHGA5P013052	0.0257343	0.000253	6.02421	up	noncoding	uc002zkv.3	AK056135	UCSC_knowngene	575	chr22	-	16187164	16193004	ENST00000383038, ENST00000413768, ENST00000547779, ENST00000548107, ENST00000551881, ENST00000553153, uc001vvk.1, uc001vvl.4, uc001vvr.1, uc001vvs.1, uc001vvv.1, uc002zks.4	AGGTCTCCGCGGTTCATCTGTGTTGCTCTAAATGACACTGCTTCATTATTTTGATGGCTG	intergenic							202.963	1257.71	7.56244	10.1532	243.327	156.43	209.13	1253.26	1236.19	1283.69	7.8492	7.15653	7.68158	10.1631	10.2032	10.0932
ASHGA5P044906	0.135468	0.0172062	6.00108	up	noncoding	ENST00000523678	RP11-120I21.2	GENCODE	640	chr8	+	84824947	85052518		TGAGAGGTACTGAATCACTGAAAATAAACTGGCCTAGAAGCAATACCAGGATCGAGAGAG	intergenic							23.1051	121.158	4.24223	6.82745	39.4824	10.3746	19.4584	130.341	121.4	111.734	5.43133	3.1618	4.13356	6.8305	6.90555	6.7463
ASHGA5P026720	0.0432204	0.00131728	5.96842	up	noncoding	ENST00000563681	RP11-660M18.2	GENCODE	466	chr11	+	90224886	90585825	ENST00000561596, ENST00000562245, ENST00000562678, uc021qoq.1	GATCCAGACAGAAAAAGAGAACAGCAAATATTTGAAAGAGCTTAAGACGTACTCCTCAAG	intergenic							155.737	942.584	7.15577	9.73312	184.327	101.711	181.174	914.916	953.551	959.285	7.47126	6.51718	7.47886	9.70338	9.81152	9.68446
ASHGA5P036871	0.0238892	0.000162	5.95858	up	noncoding	ENST00000447909	RP11-429E11.2	GENCODE	937	chr20	-	60313274	60330112		CTAATTACTTCCATTAGTTTTAAACAAACTTGACAAGAGACAGAAGGGTCCAGAGAGAAA	intronic antisense	NM_001252338	CDH4	cadherin-4 isoform 2	+	60074476	60515673	72.6118	450.979	6.11441	8.68937	77.9092	62.0893	77.8368	410.02	450.836	492.08	6.31236	5.77544	6.25542	8.53421	8.76207	8.77184
ASHGA5P036871	0.0238892	0.000162	5.95858	up	noncoding	ENST00000447909	RP11-429E11.2	GENCODE	937	chr20	-	60313274	60330112		CTAATTACTTCCATTAGTTTTAAACAAACTTGACAAGAGACAGAAGGGTCCAGAGAGAAA	intronic antisense	NM_001252339	CDH4	cadherin-4 isoform 3	+	60174816	60515673	72.6118	450.979	6.11441	8.68937	77.9092	62.0893	77.8368	410.02	450.836	492.08	6.31236	5.77544	6.25542	8.53421	8.76207	8.77184
ASHGA5P036871	0.0238892	0.000162	5.95858	up	noncoding	ENST00000447909	RP11-429E11.2	GENCODE	937	chr20	-	60313274	60330112		CTAATTACTTCCATTAGTTTTAAACAAACTTGACAAGAGACAGAAGGGTCCAGAGAGAAA	intronic antisense	NM_001794	CDH4	cadherin-4 isoform 1 preproprotein	+	59827481	60515673	72.6118	450.979	6.11441	8.68937	77.9092	62.0893	77.8368	410.02	450.836	492.08	6.31236	5.77544	6.25542	8.53421	8.76207	8.77184
ASHGA5P057041	0.026538	0.000294	5.9459	up	noncoding	TCONS_00012226	XLOC_005784	LincRNAs identified by Cabili et al	2160	chr6	-	95256289	95317650		AGCTGTGAAGGTTACGTAATGGAGATGAAAGGCAAGCTACAGGAAGTGAAATTGGCAATT	intergenic							7.80485	44.2594	2.80844	5.38034	6.24277	6.91058	10.2612	39.3281	46.9132	46.537	2.66711	2.65813	3.10008	5.05747	5.55777	5.52577
ASHGA5P022727	0.0284403	0.000369	5.87609	up	noncoding	ENST00000561596	RP11-660M18.2	GENCODE	545	chr11	+	89984452	90596527	ENST00000562245, ENST00000562678, ENST00000563681, uc021qoq.1	GGGTCTTAGGTTTCAGTTACCTGAAGTCAAATGTGGTCCAATACACAGACTGGAATAAGA	intergenic							276.009	1653.79	7.99396	10.5488	300.289	202.558	325.179	1651.88	1612.96	1696.53	8.13929	7.54699	8.2956	10.5688	10.5763	10.5013
ASHGA5P022783	0.0286943	0.000387	5.86061	up	noncoding	ENST00000562678	RP11-660M18.2	GENCODE	796	chr11	+	90222477	90596864		ACTCCTCAAGGTACCACAGATAGAAGCCTTGAGAAGCTTACTTTGGTCAGAAATTTTGCC	intergenic							35.504	215.926	5.09804	7.64909	35.3089	28.869	42.3341	225.761	216.615	205.403	5.29719	4.64341	5.3535	7.64908	7.7221	7.57608
ASHGA5P030724	0.0483801	0.0017135	5.75262	up	noncoding	ENST00000560803	RP11-138H10.2	GENCODE	509	chr15	+	87585284	87590392		ATACTACTGTTGAGAGCACATGGAGATACAGAGTGGACACTTCATGTGGAATGGGAGAAG	intergenic							77.7976	449.064	6.16746	8.69168	72.0704	54.0428	107.28	439.82	457.702	449.67	6.2073	5.56915	6.72593	8.63477	8.78393	8.65634
ASHGA5P018902	0.0257411	0.000267	5.74695	up	noncoding	NR_027168	C17orf76-AS1	RefSeq	1041	chr17	+	16342300	16345340	ENST00000460249, ENST00000483140, ENST00000578757, NR_027160, NR_027164, NR_027167	AGAGAACTGGTCGCTGAAACCTCTACAACTTAGTTGACCGTAACTGCCAGAGCCCTGCCC	natural antisense	NM_001113567	FAM211A	leucine-rich repeat-containing protein FAM211A isoform 1	-	16345318	16395505	558.972	3257.18	9.01035	11.5331	658.979	404.538	613.399	3324.68	3098.09	3348.79	9.24004	8.59961	9.19139	11.5944	11.5234	11.4817
ASHGA5P018902	0.0257411	0.000267	5.74695	up	noncoding	NR_027168	C17orf76-AS1	RefSeq	1041	chr17	+	16342300	16345340	ENST00000460249, ENST00000483140, ENST00000578757, NR_027160, NR_027164, NR_027167	AGAGAACTGGTCGCTGAAACCTCTACAACTTAGTTGACCGTAACTGCCAGAGCCCTGCCC	natural antisense	NM_207387	FAM211A	leucine-rich repeat-containing protein FAM211A isoform 2	-	16345318	16395505	558.972	3257.18	9.01035	11.5331	658.979	404.538	613.399	3324.68	3098.09	3348.79	9.24004	8.59961	9.19139	11.5944	11.5234	11.4817
ASHGA5P042470	0.0238892	0.000168	5.5921	up	noncoding	ENST00000508884	RP1-27K12.4	GENCODE	547	chr6	+	53367982	53371717		GTTTGTGAAGTGAAATGCATATAAAACAGAGGATTCCAGACTCTCAGAAGTCAATACATA	natural antisense	NM_001197115	GCLC	glutamate--cysteine ligase catalytic subunit isoform b	-	53362139	53409927	477.508	2749.18	8.7962	11.2796	542.673	362.682	527.168	2617.41	2621.89	3008.23	8.96411	8.43531	8.98918	11.2354	11.2854	11.3179
ASHGA5P042470	0.0238892	0.000168	5.5921	up	noncoding	ENST00000508884	RP1-27K12.4	GENCODE	547	chr6	+	53367982	53371717		GTTTGTGAAGTGAAATGCATATAAAACAGAGGATTCCAGACTCTCAGAAGTCAATACATA	natural antisense	NM_001498	GCLC	glutamate--cysteine ligase catalytic subunit isoform a	-	53362139	53409927	477.508	2749.18	8.7962	11.2796	542.673	362.682	527.168	2617.41	2621.89	3008.23	8.96411	8.43531	8.98918	11.2354	11.2854	11.3179
ASHGA5P028983	0.125349	0.0146827	5.52375	up	noncoding	uc001vvu.3	BC017398	UCSC_knowngene	1388	chr14	-	19911927	19913315	ENST00000551881, uc002zku.3	GAAAAAGGCAGTGAATTTAATAGAAAATAACTTCGTAGAGCAAAATCTCAGGTGTGTTTT	intergenic							35.5491	183.49	4.93602	7.40167	49.0083	16.4289	41.2102	165.347	166.097	219.028	5.70103	3.79284	5.31419	7.18885	7.34682	7.66932
ASHGA5P049517	0.0177614	3.14e-05	5.43205	up	noncoding	NR_027163	C17orf76-AS1	RefSeq	1125	chr17	+	16342300	16345340	ENST00000472367, ENST00000478103, ENST00000480811, ENST00000484836, ENST00000497774, NR_027161, NR_027162, NR_027169, NR_045026	ACGTCTAATGTCTATCTGACCGCAGTCGCTGAAACCTCTACAACTTAGTTGACCGTAACT	natural antisense	NM_001113567	FAM211A	leucine-rich repeat-containing protein FAM211A isoform 1	-	16345318	16395505	520.67	2925.58	8.93963	11.3811	563.674	439.039	559.298	2971.74	2874.43	2930.58	9.01559	8.72972	9.07358	11.4375	11.4233	11.2826
ASHGA5P049517	0.0177614	3.14e-05	5.43205	up	noncoding	NR_027163	C17orf76-AS1	RefSeq	1125	chr17	+	16342300	16345340	ENST00000472367, ENST00000478103, ENST00000480811, ENST00000484836, ENST00000497774, NR_027161, NR_027162, NR_027169, NR_045026	ACGTCTAATGTCTATCTGACCGCAGTCGCTGAAACCTCTACAACTTAGTTGACCGTAACT	natural antisense	NM_207387	FAM211A	leucine-rich repeat-containing protein FAM211A isoform 2	-	16345318	16395505	520.67	2925.58	8.93963	11.3811	563.674	439.039	559.298	2971.74	2874.43	2930.58	9.01559	8.72972	9.07358	11.4375	11.4233	11.2826
ASHGA5P037302	0.0227085	8.47e-05	5.35796	up	noncoding	uc002ywn.1	AL109792	UCSC_knowngene	2900	chr21	-	38979765	38982665		GAAAGCATGCTCAATGCGAAAGCACAAATTATGTATTGAGAAATCACTACAATGCCAAAT	intergenic							6.26341	33.3637	2.55616	4.97784	6.24277	5	7.54746	36.7958	35.8915	27.4039	2.66711	2.36033	2.64103	4.95919	5.18145	4.79289
ASHGA5P028974	0.205336	0.0401471	5.27155	up	noncoding	uc010ahe.1	BC041856	UCSC_knowngene	4142	chr14	-	19880208	19925333	ENST00000447898, uc001vvr.1	AGAGTGAGAGATATGTAGTAAAGCAAATATAACAAAATGATGTACAATCTAAGTGGTTGG	intergenic							44.8547	211.022	5.16147	7.5597	50.6377	15.1326	68.7938	160.547	181.783	290.737	5.74497	3.66457	6.07487	7.14132	7.47769	8.06008
ASHGA5P031022	0.0354413	0.000806	5.27076	up	noncoding	TCONS_00007031	XLOC_002900	LincRNAs identified by Cabili et al	538	chr3	+	164335646	164405657		AGAGTATGGCATATGACAACTGTCTAATCCATGGTTAGATAAAGGTTAAAATGCACTATG	intergenic							9.24713	45.5062	3.01355	5.41156	6.24277	9.18798	12.3107	49.5603	52.0203	34.9379	2.66711	2.99973	3.37382	5.40445	5.70297	5.12728
ASHGA5P029399	0.0400719	0.00107381	5.24243	up	noncoding	uc021rnj.1	BC016035	UCSC_knowngene	1170	chr14	+	19650031	19719035	ENST00000553214	TTGATTGTTAGGGAAGTATAACTTAAAAGTTTATAAAGTTTCACATACTTCTCTTTATAT	intergenic							109.958	595.229	6.67947	9.06971	123.939	79.3661	126.568	537.999	540.825	706.862	6.92169	6.14937	6.96735	8.92852	9.02312	9.25748
ASHGA5P026214	0.0873935	0.00695583	5.18844	up	noncoding	ENST00000531559	RP13-631K18.2	GENCODE	3308	chr11	+	12052421	12083332		CCTGAGAAATGGTACTTTCTTCAGATGTTAATAGATTCTGTGTGCAATTTTGGGAAATTC	intergenic							449.252	2194.51	8.58732	10.9626	602.649	218.549	526.558	2140.01	2098.92	2344.58	9.11499	7.65981	8.98716	10.954	10.9638	10.9701
ASHGA5P040976	0.0545002	0.00230668	5.13023	up	noncoding	ENST00000511758	CTD-2072I24.1	GENCODE	295	chr5	+	7924404	7925511		CAATTTTAATGGAGCATGAAGATTTACCTACATATTAGAGGCATTCTACAACCTTGGATG	intergenic							94.2636	483.312	6.43345	8.79248	110.2	61.1579	111.433	493.603	460.652	495.681	6.767	5.75036	6.783	8.80078	8.79411	8.78254
ASHGA5P028972	0.127335	0.0152785	5.12945	up	noncoding	uc001vvq.1	BC016035	UCSC_knowngene	1169	chr14	-	19856360	19925333	uc021rnj.1	CATATATGCAACTATGACAGGAGGTACTAAAAGCCTTAGATAAGCATGGTGTATCTTTTT	intergenic							84.7644	404.989	6.17159	8.5304	108.168	37.1417	108.984	388.34	364.563	462.063	6.74291	5.02237	6.7495	8.44728	8.45306	8.69084
ASHGA5P036648	0.02556	0.000249	5.1231	up	noncoding	ENST00000418690	RP1-278O22.2	GENCODE	729	chr20	-	10733925	10745934		GCAAGACATCTTAGATTTTGAAAACGGAAAAGTCAATATCACCAAAGTCTGTTTGTTGGT	intergenic							11.3701	63.5521	3.53103	5.88805	9.21616	13.0521	11.842	67.7772	52.1232	70.7558	3.82634	3.45118	3.31558	5.85623	5.70634	6.10157
ASHGA5P015258	0.0357184	0.00083	5.05996	up	noncoding	uc001vvk.1	BX248778	UCSC_knowngene	1406	chr14	+	19650031	19684290	ENST00000383038, uc001vvs.1	GTTTGAACAGGTTCAACAGTATGGCTCCAAAGGATGAAATTTCATTCTGATTTTCTGGCT	intergenic							843.583	4272.79	9.59731	11.9364	1046.83	555.775	928.143	4367.12	4108.98	4342.28	9.90184	9.09209	9.79798	12.0144	11.9445	11.8504
ASHGA5P056883	0.0185682	3.43e-05	5.0585	up	noncoding	TCONS_00010211	XLOC_004680	LincRNAs identified by Cabili et al	773	chr5	+	179894885	179910503		TGATATTCTGTGATAGCAACAGAAAACAGACGAAGACGCAGGCCAAGATTCCTTGGTGGT	intergenic							31.3873	167.071	4.93953	7.27824	23.0275	38.1389	32.9957	193.321	158.782	149.109	4.78503	5.06222	4.97135	7.41515	7.28411	7.13547
ASHGA5P018565	0.0411912	0.00116911	5.05054	up	noncoding	uc001vvv.1	AK056135	UCSC_knowngene	570	chr14	-	19919491	19925333	ENST00000383038, ENST00000413768, ENST00000547779, ENST00000548107, ENST00000551881, ENST00000553153, uc001vvk.1, uc001vvl.4, uc001vvr.1, uc001vvs.1, uc002zks.4, uc002zkv.3	GGTCTCCGCGGTTCATCTGTGTTGCTCTAAATGACACTGTTTCATTATTTTGATGGCTGG	intergenic							288.945	1468.8	8.04139	10.3778	339.948	193.232	333.654	1460.62	1396.61	1549.17	8.31261	7.47636	8.33519	10.3907	10.3761	10.3666
ASHGA5P046769	0.221792	0.047586	5.03461	up	noncoding	ENST00000566193	RP11-424G14.1	GENCODE	2666	chrY	-	21853826	21856492		CTAGCATGGTTCTTATGTAAAACATCTTGTATTCTAATTTAAGCTGATAGTACGTTAATT	intergenic							19.2975	85.4385	3.98486	6.31674	25.2638	5	27.6286	76.9981	86.4246	92.8929	4.89875	2.36033	4.69551	6.04928	6.42272	6.47823
ASHGA5P036217	0.060325	0.00285939	4.94496	up	noncoding	ENST00000432251	AC008063.3	GENCODE	619	chr2	+	162949938	162951364		GAAGGGAGTGAAATAAAACCTGGACAAACCAGGTTCTCAAATTAAAATTCATGGATCTTC	intergenic							19.7823	102.789	4.2587	6.56466	13.3883	16.1269	29.8318	96.3432	84.7545	127.268	4.19764	3.7613	4.81716	6.38019	6.39539	6.91839
ASHGA5P048437	0.0479711	0.00169438	4.93258	up	noncoding	ENST00000530283	RP11-794P6.6	GENCODE	1155	chr11	-	111384767	111397480		CCCACTAAAAGTTGCATAGACTCCAACAGTTGTAAATGATTACTTAAAAGAAGGGATACA	natural antisense	NM_001100388	C11orf88	UPF0722 protein C11orf88 isoform 2	+	111385509	111407756	7.94357	36.2036	2.79576	5.09811	6.24277	11.8187	5.76927	34.062	38.5337	36.0152	2.66711	3.32789	2.39228	4.84351	5.28157	5.16923
ASHGA5P048437	0.0479711	0.00169438	4.93258	up	noncoding	ENST00000530283	RP11-794P6.6	GENCODE	1155	chr11	-	111384767	111397480		CCCACTAAAAGTTGCATAGACTCCAACAGTTGTAAATGATTACTTAAAAGAAGGGATACA	natural antisense	NM_207430	C11orf88	UPF0722 protein C11orf88 isoform 1	+	111385509	111407756	7.94357	36.2036	2.79576	5.09811	6.24277	11.8187	5.76927	34.062	38.5337	36.0152	2.66711	3.32789	2.39228	4.84351	5.28157	5.16923
ASHGA5P039363	0.0802453	0.00581848	4.905	up	noncoding	NR_037877	LOC100505912	RefSeq	898	chr4	-	22328989	22341289		AATGGAGAAATGCTAACTTACAGAAAGGTCAGGTTGGTGTTTGAATGGTTTTAATTTCCT	intergenic							53.3621	254.957	5.59154	7.88579	70.8274	31.4044	57.8544	245.796	248.542	270.532	6.18476	4.77054	5.81932	7.77637	7.92375	7.95726
ASHGA5P037556	0.141257	0.0186759	4.9037	up	noncoding	ENST00000451646	RP3-467L1.4	GENCODE	830	chr1	-	7870301	7887402		GCATAGACCTGCTGCAAGGTCATCTTAGGGAAAGGAATGATAAAATATGTTTCAAAAATT	natural antisense	NM_016831	PER3	period circadian protein homolog 3	+	7844762	7905237	46.1751	208.67	5.30589	7.59976	55.6837	20.2446	62.597	214.975	203.986	207.048	5.87359	4.10807	5.936	7.57398	7.63757	7.58771
ASHGA5P014808	0.0728102	0.00456397	4.87524	up	noncoding	ENST00000413563	LINC00607	GENCODE	570	chr2	-	216488845	216692164		CTCTATGTCAAGATACCTGGGAAGCCGGAGTTGTTTTAAGGCAGAGTATCATATCGCATC	intergenic							69.8713	335.284	5.9922	8.27768	81.7629	41.9468	85.9042	344.605	334.049	327.199	6.37503	5.19885	6.40274	8.27485	8.33683	8.22136
ASHGA5P019269	0.0227085	9.11e-05	4.86065	up	noncoding	NR_045028	C17orf76-AS1	RefSeq	1202	chr17	+	16342300	16345340	ENST00000578380, NR_027165, NR_027170, NR_027667, NR_045022	AACCCGAGAGAACTGGATTGCGTACCCACTGCAGAGTGCTGAAGACGGGGTAGCCACGAG	natural antisense	NM_001113567	FAM211A	leucine-rich repeat-containing protein FAM211A isoform 1	-	16345318	16395505	514.808	2585.41	8.91592	11.1971	574.523	416.501	553.402	2564.11	2600.98	2591.12	9.04442	8.64731	9.05603	11.2119	11.2751	11.1042
ASHGA5P019269	0.0227085	9.11e-05	4.86065	up	noncoding	NR_045028	C17orf76-AS1	RefSeq	1202	chr17	+	16342300	16345340	ENST00000578380, NR_027165, NR_027170, NR_027667, NR_045022	AACCCGAGAGAACTGGATTGCGTACCCACTGCAGAGTGCTGAAGACGGGGTAGCCACGAG	natural antisense	NM_207387	FAM211A	leucine-rich repeat-containing protein FAM211A isoform 2	-	16345318	16395505	514.808	2585.41	8.91592	11.1971	574.523	416.501	553.402	2564.11	2600.98	2591.12	9.04442	8.64731	9.05603	11.2119	11.2751	11.1042
ASHGA5P055076	0.0270239	0.000335	4.85233	up	noncoding	uc021qoq.1	HP11113	UCSC_knowngene	746	chr11	+	90224886	90596750	ENST00000561596, ENST00000562245, ENST00000562678, ENST00000569513	CTCCTAAAAAATTTGGAAAAATTTTGTGATGAAGAAGCTACCTGGGCCTGAAGATATCTT	intergenic							331.658	1652.09	8.26788	10.5466	381.411	255.055	358.508	1713.72	1638.29	1604.25	8.47325	7.89128	8.43909	10.6234	10.5994	10.4169
ASHGA5P052140	0.0628321	0.00314375	4.85163	up	noncoding	ENST00000509640	RP11-471J12.1	GENCODE	673	chr4	+	174451608	174462981	ENST00000502896, ENST00000507322, ENST00000507571, ENST00000508534, ENST00000510221, ENST00000510339, ENST00000512246, ENST00000515350, NR_003679, uc011ckd.2	TTTTTTTCAGATGGATTAAGCTGGAATAATAAAGTATATCTATGAGATGATTTCTGTAAA	bidirectional	NM_021973	HAND2	heart- and neural crest derivatives-expressed protein 2	-	174447651	174451378	6.71725	33.4323	2.63944	4.9179	6.24277	5	8.90897	31.0334	21.7318	47.5315	2.66711	2.36033	2.89086	4.70587	4.49373	5.55411
ASHGA5P038915	0.113867	0.0119456	4.75653	up	noncoding	ENST00000474798	CTD-2021J15.1	GENCODE	395	chr3	+	98621267	98737406		ATAATCTTAAACTCTGGTGAAAACAGAAAATTATTGTCAGTGAACATCTACTAAATACAG	bidirectional	NM_080927	DCBLD2	discoidin, CUB and LCCL domain-containing protein 2 precursor	-	98514813	98620533	15.9719	78.6761	3.92448	6.17439	16.4422	9.23597	22.2376	66.896	66.8256	102.307	4.40945	3.00686	4.35713	5.83554	6.06809	6.61954
ASHGA5P005496	0.0185682	3.43e-05	4.72842	up	noncoding	ENST00000306399	RP11-443P15.2	pseudogene	891	chr3	+	185677827	185697626	ENST00000423298	TGTTTTGTCCAAGGTTTTGGGGAAAGAAGTCCGAGATGCAAAGATTACCCCGGAAGCTTT								94.3616	464.379	6.49866	8.74002	99.6247	88.5164	94.9437	466.569	475.057	451.513	6.63783	6.3118	6.54636	8.71965	8.83828	8.66213
ASHGA5P044485	0.0581684	0.00267449	4.71762	up	noncoding	ENST00000523110	RP11-536K17.1	GENCODE	555	chr8	-	117414780	117415995		GGTTCAAATATGCACTAGGTTTTGCCCAGGATCCAGGAGGAAGCATTGTGTATAAAGAAG	intergenic							11.7698	49.7997	3.30666	5.54472	6.24277	14.4908	14.576	58.819	39.8993	50.6807	2.66711	3.60106	3.65182	5.65241	5.33269	5.64907
ASHGA5P032711	0.0227085	9.04e-05	4.71112	up	noncoding	ENST00000438158	RP11-400N13.3	GENCODE	562	chr1	-	222215046	222238105		TGGTCAGTGCTCAACAAATGCCCCTACTGATTCAAGTATATGAGCAAGTCAAATAAAAAA	intergenic							384.464	1870.52	8.49096	10.727	425.526	314.593	413.275	1811.86	1766.46	2033.25	8.62287	8.2131	8.63691	10.6999	10.7189	10.7624
ASHGA5P046113	0.0227085	8.28e-05	4.70652	up	noncoding	ENST00000443965	GS1-600G8.5	GENCODE	927	chrX	-	13284660	13321571	ENST00000412485	CAAACAGAATAAACTCATACCTTGAAAACTGCCAAGTGGCACATGACTGTCCGGTTCACT	intergenic							9503.65	48146.2	13.1823	15.417	10719.3	6886.45	10905.2	44892.1	50262.7	49283.9	13.2538	12.9321	13.3611	15.3253	15.4774	15.4484
ASHGA5P035280	0.0428803	0.00130175	4.68932	up	noncoding	BQ919182		LincRNAs identified by Khalil et al	942	chr12	+	13025327	13028502		ATTACTAATGCCTGCAATTGCTGATAATAGACGTGCCCCAGGAATCGCTGCAAGGGAAAT	intergenic							610.943	2868.63	9.12336	11.3527	667.572	407.644	757.611	2977.04	2895.69	2733.15	9.26039	8.61312	9.49656	11.4407	11.4349	11.1826
ASHGA5P042300	0.08092	0.00597241	4.68727	up	noncoding	NR_026790	HCG11	RefSeq	5688	chr6	+	26521933	26527612	NR_027451	CAATGCTTTTATCTAGAGGCGTGTTGTCATTTTTGTCTTCTATGAAATTTTTGTCCCAAG	intergenic							5417.8	24744.1	12.2426	14.4714	7000.27	2477.38	6775.74	24456.2	23717.6	26058.4	12.6523	11.4067	12.6689	14.4725	14.4431	14.4985
ASHGA5P028973	0.0257411	0.000269	4.6865	up	noncoding	ENST00000546382	CTD-2314B22.3	GENCODE	649	chr14	-	19872435	19925332		GCCAAAGATGAAAGGGGAAGCAATTCCAGGCCGATGAGAAGATGCACGATTGCCATTCAG	intergenic							119.964	587.884	6.83854	9.06705	120.629	108.347	130.916	625.711	639.382	498.56	6.88635	6.61304	7.01623	9.14992	9.2591	8.79213
ASHGA5P037605	0.00213292	2.57e-07	4.6751	up	noncoding	TCONS_00025610	XLOC_012442	LincRNAs identified by Cabili et al	341	chr17	-	32546136	32578928		TAGATCTTTGGAGTTAGGATCTTAGACTCTAAAATCATACGCCACTTCAGTAACTCATTG	intergenic							88.6643	434.351	6.41509	8.64009	86.5998	91.4599	87.9334	444.474	407.319	451.259	6.45198	6.35995	6.43335	8.64872	8.61023	8.66132
ASHGA5P017386	0.206711	0.0408559	4.63645	up	noncoding	uc001upo.3	TPTE2P6	UCSC_knowngene	1273	chr13	+	25160141	25171812		TCGATTCGTGATACTGCATGACATTGAAACAGCTGGTGTATTAACTAATGTATATGACAG	intergenic							16.555	70.2124	3.83491	6.04793	16.7942	5	27.8708	71.7977	68.6275	70.2121	4.43315	2.36033	4.71124	5.94784	6.10642	6.08952
ASHGA5P055187	0.0441114	0.00140611	4.58072	up	noncoding	TCONS_00006121	XLOC_002725	LincRNAs identified by Cabili et al	938	chr3	+	86760799	86769064		GGCATGCTTTGAAAACATGGCTGAATGCATTTATGAATGAAAATTGACAAATCCTAGTTC	intergenic							5.41425	27.2085	2.46163	4.65721	6.24277	5	5	23.7269	22.1427	35.7559	2.66711	2.36033	2.35745	4.29193	4.52124	5.15844
ASHGA5P018572	0.0300026	0.000442	4.55983	up	noncoding	ENST00000455153	XXyac-YR29IB3.1	GENCODE	323	chrX	-	139763270	139769870		AACTACTGAGGTACAATGAAAAATGGAAATATTATCTCAGAAATTACAACAGAGGGATGA	intergenic							5.41425	26.6435	2.46163	4.65061	6.24277	5	5	24.7284	23.9367	31.2653	2.66711	2.36033	2.35745	4.35475	4.62624	4.97083
ASHGA5P043978	0.0880441	0.00707096	4.55323	up	noncoding	NR_033897	EPHA1-AS1	RefSeq	5034	chr7	+	143104905	143220540		CCATGTAAAATAATTTTACGGGTAGATTTTACCAACGTTTCAAGAGAGACATGATTCCCA	intron sense-overlapping	NM_176883	TAS2R41	taste receptor type 2 member 41	+	143174965	143175889	11.2057	58.9692	3.52135	5.70824	9.2911	10.0582	14.2678	39.9064	50.7957	86.2055	3.83447	3.11802	3.61157	5.07928	5.67001	6.37544
ASHGA5P043978	0.0880441	0.00707096	4.55323	up	noncoding	NR_033897	EPHA1-AS1	RefSeq	5034	chr7	+	143104905	143220540		CCATGTAAAATAATTTTACGGGTAGATTTTACCAACGTTTCAAGAGAGACATGATTCCCA	intron sense-overlapping	NM_177437	TAS2R60	taste receptor type 2 member 60	+	143140545	143141502	11.2057	58.9692	3.52135	5.70824	9.2911	10.0582	14.2678	39.9064	50.7957	86.2055	3.83447	3.11802	3.61157	5.07928	5.67001	6.37544
ASHGA5P043978	0.0880441	0.00707096	4.55323	up	noncoding	NR_033897	EPHA1-AS1	RefSeq	5034	chr7	+	143104905	143220540		CCATGTAAAATAATTTTACGGGTAGATTTTACCAACGTTTCAAGAGAGACATGATTCCCA	intronic antisense	NM_005232	EPHA1	ephrin type-A receptor 1 precursor	-	143088204	143105985	11.2057	58.9692	3.52135	5.70824	9.2911	10.0582	14.2678	39.9064	50.7957	86.2055	3.83447	3.11802	3.61157	5.07928	5.67001	6.37544
ASHGA5P039345	0.112589	0.0116353	4.53455	up	noncoding	uc003gnd.4	BC070495	UCSC_knowngene	1275	chr4	-	14472089	14473364		GGCCAGTTTTCAACATTCGGTCTGAAATTGAGGAGTTGCTGTATGAAAAGTGAATTTATT	intergenic							179.108	769.733	7.26493	9.44589	253.604	87.7747	195.946	760.914	796.267	752.018	7.90447	6.30007	7.59026	9.43186	9.56229	9.34354
ASHGA5P046821	0.134939	0.017074	4.5266	up	noncoding	NR_001545	TTTY15	RefSeq	5262	chrY	+	14774297	14804153		GTAGTTGTCTAGACTCTAGTGAAAATAATTACAGATAATCTCAGTTCATCAACGAATCGG	intergenic							661.657	2722.52	9.09413	11.2726	849.779	271.909	863.283	2568.75	2687.79	2911.02	9.60009	7.98932	9.69298	11.215	11.3284	11.2743
ASHGA5P058375	0.0238892	0.000155	4.51478	up	noncoding	uc002hom.1	LOC284100	UCSC_knowngene	2319	chr17	-	36202572	36233931		GCTACCACTGGAAAGGGGTCTACCACAGGTATCTGGCAGAATTTGCCACAGGAAATGACA	intergenic							40.9832	193.475	5.31539	7.49004	41.6872	37.8734	43.3888	182.614	191.997	205.815	5.50097	5.0533	5.39189	7.33231	7.5581	7.57971
ASHGA5P021702	0.0443832	0.00142936	4.5082	up	noncoding	ENST00000538616	CD27-AS1	GENCODE	657	chr12	-	6559576	6560615		CCGGTTTTCGGGCCCCGGCCAGGGTGAAAACAAGGAACATTCCAGAGAAGATCACAAGGA	natural antisense	NM_001242	CD27	CD27 antigen precursor	+	6554050	6560884	8.65897	35.6866	2.89821	5.07076	6.24277	12.0227	7.71141	32.4567	34.1906	40.4125	2.66711	3.34916	2.67835	4.77317	5.11282	5.32628
ASHGA5P038538	0.161731	0.0241073	4.50775	up	noncoding	ENST00000463978	RP11-71H9.1	GENCODE	553	chr3	-	164431882	164448824	ENST00000497379	GTTATTCCATATTTTACTTTAAGATTTAGTCTTCTGTCAATAAAGCAATAATTTCAGATC	intergenic							12.3745	56.175	3.54771	5.72012	11.3846	5	20.7389	51.04	54.1442	63.3407	4.03678	2.36033	4.24602	5.44916	5.75993	5.95126
ASHGA5P019563	0.0237063	0.00012	4.50054	up	noncoding	ENST00000492250	C17orf76-AS1	GENCODE	565	chr17	+	16342351	16344816		TTCCCGTTGTTATGGAGATTGCGTACCCACTGCAGAGTGCTGAAGACGGGGTAGCCACGA	intergenic							438.355	2029.92	8.67969	10.8498	504.425	357.471	453.167	2074.07	1997.68	2018.02	8.8591	8.41008	8.76989	10.9089	10.8915	10.7489
ASHGA5P029854	0.0610334	0.00294161	4.47085	up	noncoding	ENST00000500487	RP11-32B5.7	GENCODE	2161	chr15	-	21941146	21968151		CAACTGGTCTAGGAGACACAGATTTTGAAACGTGATGAAATTATTCAATAAAGCTGGTGT	intergenic							11.9412	57.2014	3.58715	5.7477	8.15636	9.07133	18.5959	54.97	54.701	61.9332	3.71421	2.98703	4.0602	5.55055	5.77245	5.92009
ASHGA5P046772	0.167711	0.0261907	4.45959	up	noncoding	ENST00000568976	AL022344.7	GENCODE	968	chr10	-	43246625	43247593		GTACAAAATGAACTGACACTTTAATGCTGTGGCCACCTTTAAATAAAGTACAATGTGACA	intergenic							25.2536	144.563	4.62896	6.78587	19.2635	23.859	32.6383	83.7119	73.3005	276.678	4.57521	4.35713	4.95452	6.17373	6.19524	7.98863
ASHGA5P057456	0.0217366	6.68e-05	4.44786	up	noncoding	TCONS_00017630	XLOC_008282	LincRNAs identified by Cabili et al	646	chrY	+	7302523	7388562		TATCTGCAAATGCTAGAGCCCATCTACACACAGCAAAATATCTCACAATGAATTCCCATC	intergenic							508.718	2344.46	8.9087	11.0618	568.559	442.137	515.459	2461.06	2362.17	2210.14	9.0277	8.74106	8.95735	11.1605	11.144	10.881
ASHGA5P028976	0.0543084	0.00228548	4.4255	up	noncoding	uc001vvr.1	AK022914	UCSC_knowngene	4651	chr14	-	19880208	19925333	ENST00000447898, uc010ahe.1	AAGAAAAACTACTTGCTGCCCTTACTTGAAGCTCAATTATTTAAAACAAAGAAAAAATAG	intergenic							248.215	1105.06	7.81641	9.96225	319.213	164.648	260.784	1060.97	1176.57	1077.64	8.22519	7.23589	7.98814	9.91518	10.1265	9.84504
ASHGA5P028982	0.0517624	0.00204267	4.39025	up	noncoding	ENST00000548107	CTD-2314B22.3	GENCODE	617	chr14	-	19912754	19925311	ENST00000547779, ENST00000551881, uc001vvu.3, uc002tte.3, uc002zku.3	TAAAGGGGGCTCTCTGGCCTTGAAATAGTGATGTTTTTTATACAGAAAGGAGAATGCAGA	intergenic							221.057	985.688	7.66212	9.79643	244.967	151.261	266.943	971.105	1064.16	921.803	7.85768	7.10673	8.02196	9.78656	9.97578	9.62695
ASHGA5P025715	0.0185749	3.74e-05	4.3901	up	noncoding	NR_027910	CALB2	RefSeq	1445	chr16	+	71392615	71424342		AGATGTCCCGGGCATGAAGCTGACCTCAGAGGAGTTTAACGCGATCTTCACATTTTACGA	exon sense-overlapping	NM_001740	CALB2	calretinin isoform 1	+	71392615	71424342	46.9715	214.123	5.50249	7.63674	37.1197	56.3454	47.4494	227.269	219.837	195.262	5.3535	5.63076	5.52319	7.65864	7.74619	7.50539
ASHGA5P025715	0.0185749	3.74e-05	4.3901	up	noncoding	NR_027910	CALB2	RefSeq	1445	chr16	+	71392615	71424342		AGATGTCCCGGGCATGAAGCTGACCTCAGAGGAGTTTAACGCGATCTTCACATTTTACGA	exon sense-overlapping	NM_007088	CALB2	calretinin isoform 22k	+	71392615	71424342	46.9715	214.123	5.50249	7.63674	37.1197	56.3454	47.4494	227.269	219.837	195.262	5.3535	5.63076	5.52319	7.65864	7.74619	7.50539
ASHGA5P037533	0.116205	0.0124544	4.33899	up	noncoding	ENST00000447898	AP000525.8	GENCODE	4136	chr22	-	16147978	16192971		AAGCTTTTACTTCTGGCAATTAAAGTTAATCATGTTAGAACACTGTCTAGGAATGGTTGG	intron sense-overlapping	ENST00000383146	AP000525.1	Uncharacterized protein [Source:UniProtKB/TrEMBL;Acc:B5MBW5]	-	16157305	16157938	262.605	1087.3	7.81022	9.92758	347.718	126.816	313.28	973.396	1032.27	1256.23	8.3446	6.84443	8.24162	9.78937	9.93045	10.0629
ASHGA5P015401	0.0419981	0.00122781	4.32425	up	noncoding	ENST00000419926	RP13-143G15.3	GENCODE	1570	chr6	-	136364989	136393965		GCTGTCATGAGAGAAGTCAGTACTCTTAGATTCTAACCCAAAAGAATTCAAATATATTGG	intronic antisense	NM_018945	PDE7B	cAMP-specific 3',5'-cyclic phosphodiesterase 7B	+	136172833	136516709	79.6995	351.323	6.2271	8.33955	89.9143	60.3141	88.8701	329.569	340.986	383.414	6.50212	5.72841	6.45078	8.20984	8.3689	8.43992
ASHGA5P045865	0.134085	0.0169218	4.24888	up	noncoding	ENST00000454470	RP11-67B16.1	GENCODE	363	chr10	-	4277751	4285835		CAGGTGCATTTGAGAACTAGGAATGTGGCAACAATAACATTTATTTATTTGGATGAAGAG	intergenic							16.2004	57.948	3.68523	5.77231	6.24277	24.4844	17.874	56.7852	58.5434	58.5152	2.66711	4.39567	3.99291	5.59924	5.87369	5.84401
ASHGA5P052991	0.0532517	0.00220023	4.20153	up	noncoding	ENST00000457921	AC005062.2	GENCODE	566	chr7	-	19958603	20007860		ATCTGAGAAGAGCTATTGTAAGACTGGGAATCAAGTAACAAAATAAAGATATGAACCGTC	intergenic							7.44602	30.3385	2.75526	4.82618	6.24277	5.84678	10.2485	24.7485	31.6491	34.6178	2.66711	2.50209	3.09658	4.35566	5.00789	5.11498
ASHGA5P056773	0.0475248	0.00165458	4.19493	up	noncoding	TCONS_00008553	XLOC_004049	LincRNAs identified by Cabili et al	409	chr4	-	115256034	115286106	TCONS_00008550, TCONS_00008552	TTACAGAACTAGTCAGTCCTGAAAGGATTATAAAAGCAAGAAAGAAACATGGACTCTAAG	intergenic							78.7245	344.044	6.21838	8.28702	84.6704	62.1235	89.3797	329.192	272.029	430.912	6.41948	5.77578	6.45986	8.20809	8.05515	8.59783
ASHGA5P032634	0.0489923	0.0017679	4.19347	up	noncoding	NR_038845	LOC643723	RefSeq	1642	chr1	-	219254316	219347130		CTTACTTCCTAGCTCTTATTATTTCTGTGATCTTGCAAAAGAAAACAAAAATGAACCATT	bidirectional	NM_138794	LYPLAL1	lysophospholipase-like protein 1	+	219347191	219386207	456.377	1922.31	8.6988	10.7669	535.561	301.085	532.483	1830.04	1889.78	2047.1	8.9479	8.14447	9.00402	10.7154	10.8108	10.7746
ASHGA5P022724	0.171976	0.0276507	4.17017	up	noncoding	ENST00000561563	RP11-632K20.7	GENCODE	1666	chr15	-	32814893	32825942		TCCTTCAGTAAAAAACAGGATGAAGTTGTCTATTACGATCCATGTGAAAGTCCAGAGGAA	intergenic							84.824	325.121	6.15751	8.21762	111.679	35.9213	106.872	294.356	288.88	392.128	6.78381	4.96882	6.7199	8.04114	8.14187	8.46984
ASHGA5P048880	0.0121586	9.76e-06	4.15236	up	noncoding	TCONS_00025081	XLOC_012044	LincRNAs identified by Cabili et al	693	chr16	-	86254428	86256666	TCONS_00024760	AGGGAGAGATGAAGTTTTTTCCTTGAGGATGAAAAGCTCTTAACCTTGCACGTTTGGCTT	intergenic							54.8968	237.084	5.72956	7.78349	49.3234	55.8283	59.5386	244.016	223.876	243.362	5.70884	5.61621	5.86362	7.76591	7.77339	7.81116
ASHGA5P047338	0.124135	0.014361	4.15153	up	noncoding	ENST00000414157	RP11-462L8.1	GENCODE	1041	chr10	+	33271468	33371030	ENST00000450890	GCATAAACTCACCAGTTTTATCCTTAATTACTGTGATATACACTCATGAAGTATGTACCC	intronic antisense	ENST00000475184	ITGB1	integrin, beta 1 (fibronectin receptor, beta polypeptide, antigen CD29 includes MDF2, MSK12) [Source:HGNC Symbol;Acc:6153]	-	33218751	33294720	1960.06	7496.61	10.7019	12.7555	2577.73	822.051	2480.39	7195.77	7004.67	8289.39	11.1993	9.7109	11.1955	12.7474	12.7262	12.793
ASHGA5P047338	0.124135	0.014361	4.15153	up	noncoding	ENST00000414157	RP11-462L8.1	GENCODE	1041	chr10	+	33271468	33371030	ENST00000450890	GCATAAACTCACCAGTTTTATCCTTAATTACTGTGATATACACTCATGAAGTATGTACCC	intronic antisense	ENST00000534049	ITGB1	integrin, beta 1 (fibronectin receptor, beta polypeptide, antigen CD29 includes MDF2, MSK12) [Source:HGNC Symbol;Acc:6153]	-	33217139	33281391	1960.06	7496.61	10.7019	12.7555	2577.73	822.051	2480.39	7195.77	7004.67	8289.39	11.1993	9.7109	11.1955	12.7474	12.7262	12.793
ASHGA5P021201	0.110818	0.0113297	4.14696	up	noncoding	ENST00000527483	RP11-383C5.4	GENCODE	764	chr10	-	127389004	127408029		CTTCTGTGAGGTATCATTCTGATCATTGTTGTTACAGGAGAGATGAGAGGAAGTTAGAGG	bidirectional	NM_001202438	C10orf137	erythroid differentiation-related factor 1 isoform 1	+	127408083	127452712	44.1029	177.193	5.31441	7.36647	50.2443	24.5165	57.548	189.166	177.76	164.654	5.73358	4.39687	5.81279	7.38453	7.44377	7.2711
ASHGA5P021201	0.110818	0.0113297	4.14696	up	noncoding	ENST00000527483	RP11-383C5.4	GENCODE	764	chr10	-	127389004	127408029		CTTCTGTGAGGTATCATTCTGATCATTGTTGTTACAGGAGAGATGAGAGGAAGTTAGAGG	bidirectional	NM_015608	C10orf137	erythroid differentiation-related factor 1 isoform 2	+	127408083	127452712	44.1029	177.193	5.31441	7.36647	50.2443	24.5165	57.548	189.166	177.76	164.654	5.73358	4.39687	5.81279	7.38453	7.44377	7.2711
ASHGA5P030380	0.143588	0.0192408	4.1234	up	noncoding	ENST00000557523	RP11-1084I9.3	GENCODE	605	chr15	+	26361057	26361819		CAGTTAAGAGCAAAAGGCAATGGACCAAACTACATCAAAGATGGGATTATAACAAAACTT	intergenic							6.63731	32.0949	2.87061	4.91444	9.91192	5	5	29.8179	28.9262	37.5405	3.89405	2.36033	2.35745	4.63953	4.88042	5.22337
ASHGA5P050925	0.0695547	0.00408562	4.12137	up	noncoding	NR_038394	LOC100270679	RefSeq	701	chr20	+	22034727	22055292		AGAATGGATCCATTAGAGTGTAAGGCAGACGTTAAAGATGGAGAAACCAACTTCTAATGA	intergenic							7.80533	30.9888	2.8066	4.84972	6.24277	5.72155	11.4517	24.8759	30.795	37.2955	2.66711	2.48817	3.26451	4.36335	4.97041	5.2154
ASHGA5P030081	0.02978	0.000419	4.09546	up	noncoding	ENST00000563606	RP11-299H22.3	GENCODE	739	chr15	-	62526600	62535379		TTCTGGATGATTGATATTGGAGATGCAGTAGAAAGGGATAGCCCTGAGTACCCAAGAGGT	intergenic							5.72927	24.2258	2.47839	4.51241	6.24277	5	5.94506	25.814	18.8058	28.0576	2.66711	2.36033	2.40771	4.42283	4.2864	4.828
ASHGA5P043445	0.0489975	0.00179874	4.07009	up	noncoding	ENST00000439364	RP5-982E9.1	GENCODE	597	chr7	-	156396311	156398461	ENST00000418309	CTTTTCAGGGGCGATTTTATGGAGCTATTAACTCAGAGACACCATTACTTAAATGTAATT	intergenic							200.014	829.985	7.52613	9.55119	233.767	139.514	226.76	793.497	835.667	860.791	7.79582	6.98386	7.79869	9.4879	9.63238	9.53327
ASHGA5P058428	0.145997	0.0199035	4.06623	up	noncoding	uc003kkc.2	FLJ42709	UCSC_knowngene	2562	chr5	-	92745064	92899169	uc003kke.2	AGCTCATCTCTATTGATGGACCTCTAACAATGATATTGGAAGAATAGATACTAAGTCTTG	intergenic							138.029	562.829	6.91555	8.93924	178.951	70.6486	164.488	423.954	459.53	805.002	7.43109	5.97087	7.34468	8.58483	8.78914	9.44374
ASHGA5P056667	0.0388561	0.00101959	4.05646	up	noncoding	TCONS_00007030	XLOC_002900	LincRNAs identified by Cabili et al	489	chr3	+	164280959	164405657	TCONS_00006293, TCONS_00006294	TGCTGAGCTGTAATCCATCAAGCTGTTTCCGCATAGAGAAAAGGCCATATGAGTACACAG	intergenic							194.397	808.766	7.49897	9.51919	220.091	144.963	218.137	816.403	822.159	787.737	7.71214	7.04113	7.74363	9.53265	9.60859	9.41633
ASHGA5P057471	0.0524368	0.00209932	4.05645	up	noncoding	TCONS_00018147	XLOC_008426	LincRNAs identified by Cabili et al	709	chr10	+	29217507	29264218		TTTTTCAGATCAGCAGACTATGAGCCATGCATAGGATCACACACAGTCCCTTTCAGGAAG	intergenic							58.8272	239.277	5.76865	7.78886	63.7858	74.0513	38.6444	257.332	206.761	253.737	6.04762	6.04419	5.21412	7.84234	7.65532	7.86893
ASHGA5P053586	0.176725	0.0290887	4.05508	up	noncoding	NR_026913	LOC100133669	RefSeq	709	chr8	-	144063447	144099807		ATAGATTTTATGGTATGTCTCAAGATATTGAGATAAAGGTAATAAAACAGCTATAAAGTC	natural antisense	ENST00000517503	LY6E	lymphocyte antigen 6 complex, locus E [Source:HGNC Symbol;Acc:6727]	+	144099398	144103827	10.5573	46.4547	3.37504	5.39477	8.09372	5	18.5782	35.5391	38.8936	64.9313	3.70618	2.36033	4.0586	4.90377	5.29512	5.98542
ASHGA5P015242	0.0756362	0.00504972	4.0205	up	noncoding	ENST00000418335	AC008063.2	GENCODE	640	chr2	+	162929765	162931679		GGATTTGCAGGAAGGAAGACTGTACACAGAGAATAAATAACTTGGCCAAGCCATTCAGCT	natural antisense	NM_001935	DPP4	dipeptidyl peptidase 4	-	162848754	162931052	24.4919	99.8068	4.53951	6.54688	26.8261	16.8498	29.7998	101.832	92.8616	104.727	4.96813	3.83447	4.81593	6.46307	6.52507	6.6525
ASHGA5P031211	0.166962	0.0258957	4.01689	up	noncoding	ENST00000562568	RP11-109D24.1	GENCODE	1995	chr16	-	61725659	61727654		CGTGCATTATTATTACTGCTGTTCAGTGTATTTTCAGTGTTTGAGCCAAGTACTACAAAA	intron sense-overlapping	NM_001796	CDH8	cadherin-8 preproprotein	-	61685914	62070739	7.30593	35.4171	2.96118	4.96726	9.03244	5	7.88537	40.2288	18.3154	47.707	3.80994	2.36033	2.71327	5.09121	4.25149	5.55908
ASHGA5P053918	0.0121586	6.41e-06	4.00122	up	noncoding	ENST00000412485	GS1-600G8.5	GENCODE	1497	chrX	-	13284166	13321511		CTGAATCTAAAAATGACCCAGTGGCACCGGTTTGTAGTAAAACTTTGAAGATAGAACTCC	intergenic							11988	52780.7	13.5592	15.5597	12784.2	10057.6	13122.3	49769.5	56042.1	52530.5	13.5311	13.4997	13.6469	15.4999	15.6509	15.5283
ASHGA5P017438	0.0227085	9.21e-05	3.99929	up	noncoding	ENST00000441600	RP11-443P15.2	GENCODE	330	chr3	+	185693831	185697621		TCTATCCTTGATTACCCCGGAAGCTTTCGAGAAGCTGGGATTCCCTGCAGCAAAGGAAAT	intergenic							69.3657	289.003	6.06194	8.06169	71.1353	66.0701	70.8918	331.842	254.104	281.063	6.19038	5.87302	6.12242	8.22035	7.95371	8.01101
ASHGA5P036593	0.198154	0.0371678	3.99294	up	noncoding	ENST00000416103	AC093642.5	pseudogene	380	chr2	+	243037044	243061208	ENST00000431796, ENST00000435300, ENST00000442213, ENST00000444990, ENST00000456398, NM_012173, NM_183420, NM_183421, NR_024437, uc010zpe.1, uc010zpf.1	TTAAATAGCGAAGATGGAGAAATACTCAATAATGAAGAGCATGAATATGCATCCAAAAAA								1036.86	3598.49	9.67706	11.6745	1366.1	350.276	1394.21	3652.26	3406.48	3736.74	10.2813	8.37956	10.3703	11.7295	11.663	11.631
ASHGA5P051668	0.0381116	0.000969	3.98939	up	noncoding	ENST00000506476	RP11-265F19.1	GENCODE	591	chr3	-	130772160	130791183		TAAAAGTTTGTTAAATACCTATGTTTAGCCTTTTATTAATTTAGCCGGTGAAATTAAAAG	intronic antisense	NM_001146003	NEK11	serine/threonine-protein kinase Nek11 isoform 3	+	130745693	131069309	24.0004	101.885	4.55559	6.55176	24.2559	25.394	22.3514	101.451	79.6106	124.595	4.85123	4.45126	4.36428	6.45741	6.3083	6.88957
ASHGA5P051668	0.0381116	0.000969	3.98939	up	noncoding	ENST00000506476	RP11-265F19.1	GENCODE	591	chr3	-	130772160	130791183		TAAAAGTTTGTTAAATACCTATGTTTAGCCTTTTATTAATTTAGCCGGTGAAATTAAAAG	intronic antisense	NM_024800	NEK11	serine/threonine-protein kinase Nek11 isoform 1	+	130745693	131069309	24.0004	101.885	4.55559	6.55176	24.2559	25.394	22.3514	101.451	79.6106	124.595	4.85123	4.45126	4.36428	6.45741	6.3083	6.88957
ASHGA5P051668	0.0381116	0.000969	3.98939	up	noncoding	ENST00000506476	RP11-265F19.1	GENCODE	591	chr3	-	130772160	130791183		TAAAAGTTTGTTAAATACCTATGTTTAGCCTTTTATTAATTTAGCCGGTGAAATTAAAAG	intronic antisense	NM_145910	NEK11	serine/threonine-protein kinase Nek11 isoform 2	+	130745693	130893981	24.0004	101.885	4.55559	6.55176	24.2559	25.394	22.3514	101.451	79.6106	124.595	4.85123	4.45126	4.36428	6.45741	6.3083	6.88957
ASHGA5P037711	0.0544377	0.0022931	3.98895	up	noncoding	uc003azp.1	AK057177	UCSC_knowngene	2229	chr22	-	41605125	41613360		CCAGGCTCCTCTGTGGATTTACAAATGATGATATTTTAACATGGTTCAAATAGAATACTG	natural antisense	NM_031488	L3MBTL2	lethal(3)malignant brain tumor-like protein 2	+	41601312	41627275	504.168	2001.58	8.83196	10.828	567.289	325.155	620.06	1939.23	1944.77	2120.73	9.02312	8.26558	9.20719	10.7985	10.8547	10.8307
ASHGA5P019251	0.13788	0.0177951	3.97322	up	noncoding	ENST00000475331	RPLP0P2	GENCODE	591	chr11	+	61396299	61403859		TGCTGAGAAGGAAAAAACGATCAACGAACCTTCATTTAAGAAAAAGCACAGCGTTCTCAT	intergenic							17.2039	63.2108	3.9022	5.89251	8.61726	32.6566	10.338	60.1588	61.4133	68.0603	3.76519	4.83068	3.11074	5.68634	5.94403	6.04716
ASHGA5P022294	0.121048	0.0136199	3.97309	up	noncoding	ENST00000554029	CTD-2058B24.3	GENCODE	364	chr14	-	38472317	38474052		ATTCCAGCAGCATGGATTATTGCAAAAATCAAGATGCAGACAAAATGGCAAATCTGAGAA	intergenic							56.7539	218.289	5.66758	7.65784	64.751	30.659	74.8515	212.938	201.12	240.809	6.06762	4.73526	6.19986	7.55946	7.61813	7.79594
ASHGA5P027629	0.06985	0.00411757	3.97306	up	noncoding	ENST00000424982	DPYD-IT1	GENCODE	401	chr1	-	97859709	97885697		CTGCCACTCCCAGTGTCCTCTACTGTCCCTTGTGGTTTTCCTGCACAAGGCTATATCTTT	intron sense-overlapping	NM_000110	DPYD	dihydropyrimidine dehydrogenase [NADP(+)] isoform 1	-	97543299	98386615	3416.69	15320.3	11.7186	13.7088	3666.26	3158.27	3425.53	10890.6	11174.6	23895.6	11.7089	11.7838	11.663	13.3589	13.3885	14.3791
ASHGA5P013053	0.0319553	0.000564	3.97156	up	noncoding	ENST00000383038	AP000525.8	GENCODE	1394	chr22	-	16158797	16192995	uc001vvk.1, uc001vvs.1	GTTTGAACAGGTTCAACAGTATGGCTCCAAATGATGAAATTTCATTCTGATTTTCTGGCT	intergenic							1038.41	4228.26	9.93062	11.9203	1219.18	750.472	1145.59	4323.3	4305.53	4055.95	10.1207	9.57288	10.0983	11.9961	12.0189	11.746
ASHGA5P036840	0.0319553	0.00057	3.95517	up	noncoding	NR_051976	LOC100887755	RefSeq	615	chr20	-	48657243	48658166		CACCAGGATGCCTGCTACTGTCACTGTTGTCATTAGATAATTAATGAACTATAATTAGAA	intergenic							548.533	2202.44	8.98765	10.9714	627.611	403.16	614.827	2235.52	2053.63	2318.16	9.17443	8.59361	9.1949	11.0255	10.9323	10.9564
ASHGA5P038352	0.0990456	0.00897667	3.93251	up	noncoding	ENST00000562158	RP11-59E19.4	GENCODE	928	chr3	-	108895284	108896212		ACTCAACAATTTGACTGAGTGTCATAATTGTGGCACAGGGAGGAAGGAAGGACAGCATAC	intergenic							73.4282	281.404	6.05595	8.0314	77.0506	43.5304	99.7035	280.806	291.692	271.715	6.29869	5.25397	6.61519	7.97541	8.15579	7.96299
ASHGA5P039344	0.111356	0.0114186	3.92981	up	noncoding	ENST00000508202	AC007126.1	GENCODE	4781	chr4	-	13779000	13783781		TTGGGAAGCAGGATGTGGAGAAATTCCATGGAAAGACAGTATGGCCACTACTGTTCTTCT	intergenic							9.76539	41.6433	3.31548	5.28994	8.23237	5.74014	15.3237	39.0352	48.9317	36.9628	3.72399	2.49124	3.73122	5.04753	5.61665	5.20565
ASHGA5P056159	0.0121586	4.01e-06	3.89114	up	noncoding	ENST00000452120	MEG3	GENCODE	4489	chr14	+	101292469	101299665		GCTCACAAAGGTAAAGACTTTTCTGTGGCTTAATCCTTGTCATGTTTTCGGCTCATGGAC	intergenic							381.595	1560	8.50497	10.4652	386.072	385.9	372.814	1595.63	1548.78	1535.59	8.4914	8.52838	8.49512	10.5196	10.5205	10.3554
ASHGA5P037534	0.0265589	0.000303	3.88437	up	noncoding	ENST00000413768	AP000525.8	GENCODE	2102	chr22	-	16150528	16193004	ENST00000447898, uc001vvl.4, uc001vvr.1, uc002zks.4, uc010ahe.1	TGGGAGTCTATTCTTCTTCCAAAAGTGCAAGCTAAGCCTTCTGAAGATGGTAAAGAACTT	intron sense-overlapping	ENST00000383146	AP000525.1	Uncharacterized protein [Source:UniProtKB/TrEMBL;Acc:B5MBW5]	-	16157305	16157938	167.114	674.362	7.30125	9.25893	182.089	139.172	180.08	687.594	669.97	665.522	7.45388	6.98017	7.46969	9.28447	9.32285	9.16946
ASHGA5P056772	0.0716851	0.00441861	3.87489	up	noncoding	TCONS_00008551	XLOC_004049	LincRNAs identified by Cabili et al	428	chr4	-	115255957	115285984		CTGACTTACAGAACTAATCCAGAAAGCCTGGAAGATACTTTTCCAAGAATTTATTTTCTG	intergenic							63.1513	243.001	5.85947	7.81362	85.9743	44.8536	58.6261	237.508	223.207	268.289	6.44131	5.29641	5.84068	7.72486	7.77029	7.94571
ASHGA5P046767	0.111356	0.0114277	3.85038	up	noncoding	NR_001544	NCRNA00185	RefSeq	1508	chrY	-	21034386	21040114		GTACTGGCTAGAAATTTCTGTTGAGTATTTATTACCCCATGGTAATAATGGTAAACCACA	intergenic							33.8103	127.454	4.94906	6.89406	41.6847	20.0449	39.7012	125.223	125.532	131.609	5.50059	4.09165	5.25494	6.76773	6.95051	6.96394
ASHGA5P049857	0.0711897	0.00430459	3.83309	up	noncoding	TCONS_00020864	XLOC_010146	LincRNAs identified by Cabili et al	646	chr12	-	89175622	89177236		TCTGGGAGAAAAGAAGTCTCAAAACCTAAGGGAGATACCCAGAGTAATTTCTCTAAGGAG	intergenic							44.704	172.656	5.38994	7.32845	50.3045	30.8837	52.9237	165.936	181.061	170.972	5.73457	4.74544	5.68981	7.19314	7.4707	7.3215
ASHGA5P038731	0.132774	0.0164961	3.82904	up	noncoding	ENST00000450746	AC116035.1	GENCODE	436	chr3	+	30566236	30568677		GATAACTAAACCCTGGGAAGCTTAAGGAACAAAGTGTAACAAAACAACATGGATTGTTTT	intergenic							9.59556	38.7499	3.26133	5.19832	11.2829	5	12.5038	41.5173	38.1817	36.5506	4.02783	2.36033	3.39584	5.13628	5.26747	5.19119
ASHGA5P039479	0.0311202	0.000497	3.82151	up	noncoding	ENST00000510169	RP11-767N15.1	GENCODE	791	chr4	-	84589662	84652908		CTAAGAAAGCAGTGGAAATAGATAAGAAACTTACACATTGCAAGTCAGATATCTGCACTG	intergenic							6.01339	24.001	2.55363	4.48777	6.24277	6.79741	5	31.6578	17.5344	22.8108	2.66711	2.63633	2.35745	4.73478	4.18961	4.53892
ASHGA5P040239	0.132999	0.0165614	3.8039	up	noncoding	ENST00000502941	RP11-471J12.1	GENCODE	358	chr4	+	174451608	174462981	ENST00000502896, ENST00000507322, ENST00000507571, ENST00000507636, ENST00000508534, ENST00000509640, ENST00000510221, ENST00000510339, ENST00000512246, ENST00000515350, NR_003679, uc011ckd.2	GAAGAAACATGGCAACTTAACCGTTATTAATCTGGACTAAATAAAACAGGAAACTGCTTC	bidirectional	NM_021973	HAND2	heart- and neural crest derivatives-expressed protein 2	-	174447651	174451378	23.7401	88.6604	4.4462	6.37368	25.1651	13.4421	32.6131	88.0932	81.105	96.7831	4.8946	3.49058	4.95341	6.24825	6.33546	6.53731
ASHGA5P032331	0.0622978	0.00305418	3.79663	up	noncoding	ENST00000579561	RP11-848P1.3	GENCODE	409	chr17	-	29291952	29292518		TAATACACCATTGTCAATCTAATATTTTTTGGAAAGGTGCTTTTATGTTATGTATTTGAA	intergenic							6.05033	23.6764	2.52154	4.44626	6.24277	5	6.90823	22.5805	31.8144	16.6342	2.66711	2.36033	2.53718	4.22156	5.01624	4.10098
ASHGA5P018331	0.0438925	0.00137574	3.78905	up	noncoding	ENST00000452184	RP11-262H14.1	GENCODE	457	chr9	+	66457899	66470542		ATGAGAAGTTTAAAAAATAAAATTTAAAGAGAGAAAAGGCTTTGGTATCAGGATGATTCT	intergenic							5.41425	22.4201	2.46163	4.38347	6.24277	5	5	25.5188	26.302	15.4396	2.66711	2.36033	2.35745	4.40624	4.75235	3.99181
ASHGA5P058534	0.105076	0.0100211	3.78555	up	noncoding	uc010azh.1	WHAMMP2	UCSC_knowngene	967	chr15	+	28986246	28996820		GTCTGGTAAGAAAAACAGGATGAAGTTGTCTATTACGATCCATGTGAAAGTCCAGAGGAA	intergenic							89.7449	333.406	6.34043	8.26094	100.539	52.8592	115.837	309.583	305.368	385.266	6.64987	5.53564	6.83579	8.11894	8.21753	8.44634
ASHGA5P047666	0.0239473	0.000173	3.7583	up	noncoding	DB324222		LincRNAs identified by Khalil et al	512	chr2	+	210189786	210190298		GTGCAAACTAAGGCTTGATAATTGTTTCCAAAAACAAAGTCTCTGGATTGAAAAACGTGA	intergenic							24.2909	96.1368	4.58126	6.49134	23.7322	24.0549	25.0857	97.0888	95.5585	95.7631	4.82237	4.36925	4.55216	6.39178	6.56253	6.51971
ASHGA5P043625	0.0238892	0.000145	3.75751	up	noncoding	TCONS_00018089	XLOC_008357	LincRNAs identified by Cabili et al	233	chr10	+	3985204	3990731		CAGAGTAGCCAGCCACATGCGAGAAAAATCTGAAGGAGACGAAAATGTTTCAGGAGAAAG	intergenic							311.079	1214.44	8.19479	10.1046	320.279	268.88	344.079	1136.68	1261.73	1244.92	8.2304	7.97465	8.37933	10.0298	10.2345	10.0494
ASHGA5P056932	0.128888	0.0156355	3.75537	up	noncoding	TCONS_00010670	XLOC_004350	LincRNAs identified by Cabili et al	347	chr5	+	39521707	39524677	TCONS_00009927	CCACAACCAGCTTTGTTAACAGCGTGAAGACTAGAAGAAAAAGAATGGAAGAAAGAAGTG	intergenic							112.135	403.979	6.6269	8.53586	138.975	59.1954	138.235	376.675	438.774	396.487	7.08683	5.70103	7.09285	8.40087	8.72172	8.48499
ASHGA5P017730	0.0155033	2.4e-05	3.74547	up	noncoding	NR_037195	LINC00607	RefSeq	3690	chr2	-	216476285	216708259		TCTTTGTGAAAGTTGTTTTAAGGCAGAGTATCATATCGCATCAAAACCGCTCCATAAGTC	intergenic							92.444	360.447	6.47274	8.37788	97.0603	90.2862	89.9854	376.1	358.956	346.284	6.60464	6.34227	6.4713	8.39837	8.43389	8.30138
ASHGA5P027314	0.053414	0.00221204	3.70962	up	noncoding	ENST00000550263	RP11-680A11.5	GENCODE	637	chr12	-	53692448	53694098		TAAATAAATGGTATCTGAGAACCTACCTCTGGTGATGGTCATATCGGTGTCTCCGAGGGT	intronic antisense	NM_002624	PFDN5	prefoldin subunit 5 isoform alpha	+	53689234	53693234	2071.74	7679.12	10.9057	12.797	2521.88	1305.08	2388.25	7387.11	8336.66	7313.6	11.1678	10.4101	11.1392	12.7918	12.9884	12.6108
ASHGA5P027314	0.053414	0.00221204	3.70962	up	noncoding	ENST00000550263	RP11-680A11.5	GENCODE	637	chr12	-	53692448	53694098		TAAATAAATGGTATCTGAGAACCTACCTCTGGTGATGGTCATATCGGTGTCTCCGAGGGT	intronic antisense	NM_145897	PFDN5	prefoldin subunit 5 isoform gamma	+	53689234	53693234	2071.74	7679.12	10.9057	12.797	2521.88	1305.08	2388.25	7387.11	8336.66	7313.6	11.1678	10.4101	11.1392	12.7918	12.9884	12.6108
ASHGA5P027314	0.053414	0.00221204	3.70962	up	noncoding	ENST00000550263	RP11-680A11.5	GENCODE	637	chr12	-	53692448	53694098		TAAATAAATGGTATCTGAGAACCTACCTCTGGTGATGGTCATATCGGTGTCTCCGAGGGT	natural antisense	NM_021640	C12orf10	UPF0160 protein MYG1, mitochondrial precursor	+	53693469	53700965	2071.74	7679.12	10.9057	12.797	2521.88	1305.08	2388.25	7387.11	8336.66	7313.6	11.1678	10.4101	11.1392	12.7918	12.9884	12.6108
ASHGA5P058429	0.0782144	0.00546179	3.70958	up	noncoding	uc003kke.2	FLJ42709	UCSC_knowngene	3093	chr5	-	92745064	92906525		AACATTCTATCATCAGGTATTATCTACTGCTGTCTGCAGAATTCAGACATGGAGGGCTCA	intergenic							337.891	1238.05	8.24052	10.1318	422.642	205.364	385.668	1277.56	1252.07	1184.52	8.61253	7.56626	8.54278	10.1906	10.2243	9.98051
ASHGA5P022470	0.127878	0.0154051	3.69016	up	noncoding	uc010amw.2	LOC283547	UCSC_knowngene	4409	chr14	-	39218542	39308408		CAGTGTTTAAGATTATATGTCAAGTTCTGTGTGAAATGAGAGACCATGGGGATTCATTAT	intergenic							378.229	1320.25	8.3391	10.2228	498.827	184.986	450.875	1304.65	1284.55	1371.56	8.84139	7.41241	8.76349	10.2243	10.2622	10.1819
ASHGA5P052289	0.0788845	0.0055751	3.67477	up	noncoding	uc003kcj.1	AX746492	UCSC_knowngene	2605	chr5	+	72165554	72168159		CCCATGACCTGCAAGGTAAGGATGATTTTTAAATTTAAGAGGTTGTAATTAAGAGGGAAA	intron sense-overlapping	NM_002270	TNPO1	transportin-1 isoform 1	+	72112417	72210215	32.205	121.247	4.93382	6.81147	29.9365	23.0695	43.6088	117.848	106.418	139.474	5.0943	4.30751	5.39966	6.67621	6.71385	7.04436
ASHGA5P052289	0.0788845	0.0055751	3.67477	up	noncoding	uc003kcj.1	AX746492	UCSC_knowngene	2605	chr5	+	72165554	72168159		CCCATGACCTGCAAGGTAAGGATGATTTTTAAATTTAAGAGGTTGTAATTAAGAGGGAAA	intron sense-overlapping	NM_153188	TNPO1	transportin-1 isoform 2	+	72143929	72210215	32.205	121.247	4.93382	6.81147	29.9365	23.0695	43.6088	117.848	106.418	139.474	5.0943	4.30751	5.39966	6.67621	6.71385	7.04436
ASHGA5P018550	0.0265589	0.000304	3.65611	up	noncoding	ENST00000454875	TTTY14	GENCODE	544	chrY	-	21034388	21239004		TCGAATCCCACCACAGCATGTTCCGAAGAGATGATTGGAAGATGGAAGTGGAGGGTTAAA	intron sense-overlapping	NM_013230	CD24	signal transducer CD24 precursor	-	21152525	21154705	158.393	601.662	7.23278	9.10309	166.196	137.928	171.054	597.244	639.59	568.153	7.33222	6.96591	7.40021	9.08302	9.26008	8.96617
ASHGA5P025867	0.0353773	0.000793	3.65511	up	noncoding	NR_045025	C17orf76-AS1	RefSeq	547	chr17	+	16342300	16373962		TGTTATGGAGGTTGCAAATTCGTGAAGAATCAGCATCATGTTTGGCAGCTGAGTATTGGA	intronic antisense	NM_001113567	FAM211A	leucine-rich repeat-containing protein FAM211A isoform 1	-	16345318	16395505	1624.41	6008.71	10.574	12.4439	1925.24	1122.46	1825.53	6168.86	5907.24	5950.03	10.7765	10.1878	10.7578	12.5305	12.4887	12.3125
ASHGA5P025867	0.0353773	0.000793	3.65511	up	noncoding	NR_045025	C17orf76-AS1	RefSeq	547	chr17	+	16342300	16373962		TGTTATGGAGGTTGCAAATTCGTGAAGAATCAGCATCATGTTTGGCAGCTGAGTATTGGA	intronic antisense	NM_207387	FAM211A	leucine-rich repeat-containing protein FAM211A isoform 2	-	16345318	16395505	1624.41	6008.71	10.574	12.4439	1925.24	1122.46	1825.53	6168.86	5907.24	5950.03	10.7765	10.1878	10.7578	12.5305	12.4887	12.3125
ASHGA5P026721	0.0121586	5.83e-06	3.65124	up	noncoding	ENST00000562245	RP11-660M18.2	GENCODE	774	chr11	+	89984399	90648220		CCCTTAATACTACAGCATGATCCAAAGCATCACCAAAGTCTTCAAAGAGAAAGTAAAAAA	intergenic							757.551	2897.19	9.49429	11.3627	794.327	672.519	805.808	2884.37	2763.76	3043.42	9.49674	9.39602	9.59012	11.394	11.3612	11.3328
ASHGA5P026464	0.174568	0.0285222	3.64961	up	noncoding	ENST00000496593	RPLP0P2	GENCODE	3525	chr11	+	61382507	61406921		GTACCCTGTAAAGTACCTGGAATAGTCCAGAGCTCAAAAATTCTTATGATTATTAAAGGT	intergenic							15.9898	48.6968	3.6451	5.51284	6.24277	25.7213	16.0052	41.8637	49.9451	54.2815	2.66711	4.46968	3.7985	5.149	5.64663	5.74289
ASHGA5P046820	0.0237063	0.000113	3.63976	up	noncoding	ENST00000417071	TTTY15	GENCODE	882	chrY	+	14774467	14800184	ENST00000457658, ENST00000543097, NR_001545	TAGTGAAACTGCCTTTGCAGTGACTCAAGAAAAACTCATCACCTGGAGTCCGTGTAAGCT	intergenic							228.233	871.352	7.76097	9.62481	196.353	248.66	239.686	901.36	880.158	832.538	7.55581	7.85526	7.87183	9.68217	9.70437	9.4879
ASHGA5P039346	0.129969	0.0158424	3.61532	up	noncoding	ENST00000506292	LINC00504	GENCODE	462	chr4	-	14630379	14718219		GACCGACTGTTCATCTTGTAAACTTACAGAATCAATAAATACGGTACAGTACTCGAAACA	intergenic							18.4572	66.9198	4.11852	5.97265	20.7352	11.1122	23.5242	60.2575	69.5127	70.9892	4.65897	3.24997	4.44663	5.68861	6.12391	6.10542
ASHGA5P035237	0.0328612	0.000615	3.60777	up	noncoding	ENST00000453478	AC068491.1	GENCODE	560	chr2	-	112101667	112252631	ENST00000409054, ENST00000409139, ENST00000409898, ENST00000432818, ENST00000443467, ENST00000444301, NR_015395, uc002the.2	GTCACCAGCATCTTTTCCAACCTTAATGAACTGTATCCTCAAAAGAACACTATCAGACTG	intergenic							1149.07	4257.18	10.0714	11.9225	1392.65	817.92	1236.64	4011.64	4014.16	4745.73	10.3075	9.70216	10.2045	11.8777	11.9085	11.9813
ASHGA5P049607	0.035043	0.000754	3.59423	up	noncoding	ENST00000579692	RP11-848P1.9	GENCODE	739	chr17	+	29335514	29349359		CATCAACCACCTCAAAGACACTGGTTGTGAGTAGATACTACTGCTTTTCAAATTTTATAT	intergenic							658.015	2416.03	9.25194	11.0976	774.945	481.368	717.73	2587.68	2216.98	2443.44	9.46297	8.87492	9.41794	11.2228	11.0479	11.0222
ASHGA5P022284	0.141383	0.0187125	3.58534	up	noncoding	uc001wun.3	LOC283547	UCSC_knowngene	4494	chr14	-	39218542	39417475		TCTGAAGCTGATTATATGTCAAGTTCTGTGTGAAATGAGAGACCATGGGGATTCATTATT	intergenic							516.05	1731.34	8.7717	10.6138	678.676	241.873	627.601	1682.05	1650.04	1861.94	9.28163	7.80905	9.22442	10.5991	10.6092	10.6331
ASHGA5P044090	0.0460431	0.0015477	3.58273	up	noncoding	uc022aqz.1	FLJ00326	UCSC_knowngene	5748	chr8	-	7118140	7128636	NR_027000	TGTTTCGGAGACGTAACGATTTGGATTGCCAACAAGTCAAGAAATGTTCAAGCCCTTGGA	intergenic							87.8855	321.697	6.37444	8.2155	98.686	68.6008	96.3696	304.677	345.698	314.716	6.62579	5.92923	6.56831	8.09536	8.38602	8.16512
ASHGA5P019065	0.0402306	0.00108399	3.57769	up	noncoding	NR_037985	TTC19	RefSeq	3642	chr17	+	15902693	15932723		CGAGAATGAGTTGAGCATTATGAAAGATGAGCCAGAAGAGGCTGAGTTAATTTTGCATGA	exon sense-overlapping	NM_017775	TTC19	tetratricopeptide repeat protein 19, mitochondrial	+	15902693	15932723	74.3524	273.628	6.14816	7.98719	59.4905	70.2311	93.3356	301.029	284.999	234.855	5.96143	5.96135	6.52171	8.07595	8.12222	7.7634
ASHGA5P019065	0.0402306	0.00108399	3.57769	up	noncoding	NR_037985	TTC19	RefSeq	3642	chr17	+	15902693	15932723		CGAGAATGAGTTGAGCATTATGAAAGATGAGCCAGAAGAGGCTGAGTTAATTTTGCATGA	natural antisense	NM_001042697	ZSWIM7	zinc finger SWIM domain-containing protein 7	-	15879874	15903006	74.3524	273.628	6.14816	7.98719	59.4905	70.2311	93.3356	301.029	284.999	234.855	5.96143	5.96135	6.52171	8.07595	8.12222	7.7634
ASHGA5P019065	0.0402306	0.00108399	3.57769	up	noncoding	NR_037985	TTC19	RefSeq	3642	chr17	+	15902693	15932723		CGAGAATGAGTTGAGCATTATGAAAGATGAGCCAGAAGAGGCTGAGTTAATTTTGCATGA	natural antisense	NM_001042698	ZSWIM7	zinc finger SWIM domain-containing protein 7	-	15879874	15903006	74.3524	273.628	6.14816	7.98719	59.4905	70.2311	93.3356	301.029	284.999	234.855	5.96143	5.96135	6.52171	8.07595	8.12222	7.7634
ASHGA5P047323	0.119532	0.0133053	3.56431	up	noncoding	uc001ius.1	AX747507	UCSC_knowngene	1164	chr10	+	29745064	29746228		GCTGTGGGATAAAGAACTTCTGCTGAATGATGATTTGCAAAAGTATGTCTTCATTATAGT	intergenic							108.231	375.402	6.59222	8.42584	127.009	60.9216	136.764	374.974	327.126	424.108	6.95492	5.74373	7.07802	8.39494	8.30847	8.57412
ASHGA5P052065	0.0332617	0.000658	3.55502	up	noncoding	ENST00000508111	RP11-93L9.1	GENCODE	645	chr4	+	124571445	124851561		CTGATTTAATAACCTAGGAGACAGTGTTTGAAGAACACAAACTCTAAAGTCCTTCACTTA	intergenic							97.2736	354.313	6.52542	8.35528	108.143	79.2856	104.393	354.56	345.607	362.773	6.74263	6.14794	6.68568	8.31563	8.38567	8.36452
ASHGA5P023522	0.0350156	0.000751	3.54886	up	noncoding	NR_045021	C17orf76-AS1	RefSeq	928	chr17	+	16342300	16345340		CAGTGGGGGTGTTGCAAATTCGTGAAGAATCAGCATCATGTTTGGCAGCTGAGTATTGGA	natural antisense	NM_001113567	FAM211A	leucine-rich repeat-containing protein FAM211A isoform 1	-	16345318	16395505	1677.49	6037.63	10.6185	12.4459	2056.88	1156.55	1819.03	5993.27	5843.59	6276.02	10.8703	10.2364	10.7489	12.4866	12.4695	12.3814
ASHGA5P023522	0.0350156	0.000751	3.54886	up	noncoding	NR_045021	C17orf76-AS1	RefSeq	928	chr17	+	16342300	16345340		CAGTGGGGGTGTTGCAAATTCGTGAAGAATCAGCATCATGTTTGGCAGCTGAGTATTGGA	natural antisense	NM_207387	FAM211A	leucine-rich repeat-containing protein FAM211A isoform 2	-	16345318	16395505	1677.49	6037.63	10.6185	12.4459	2056.88	1156.55	1819.03	5993.27	5843.59	6276.02	10.8703	10.2364	10.7489	12.4866	12.4695	12.3814
ASHGA5P052385	0.0676327	0.00379939	3.54573	up	noncoding	NR_015360	FLJ33630	RefSeq	2977	chr5	-	127357243	127418766		TTTTATGACTTAGAGGAAATTTTATAGCTTTACTCCAAAAAGGGTAAGGCACAAAATATT	bidirectional	NM_001046	SLC12A2	solute carrier family 12 member 2 isoform 1	+	127419482	127525380	12.3243	47.3021	3.6419	5.46798	9.61014	10.2719	17.0908	44.3426	40.4569	57.1068	3.8641	3.14852	3.91308	5.2406	5.35217	5.81118
ASHGA5P052385	0.0676327	0.00379939	3.54573	up	noncoding	NR_015360	FLJ33630	RefSeq	2977	chr5	-	127357243	127418766		TTTTATGACTTAGAGGAAATTTTATAGCTTTACTCCAAAAAGGGTAAGGCACAAAATATT	bidirectional	NM_001256461	SLC12A2	solute carrier family 12 member 2 isoform 2	+	127419482	127525380	12.3243	47.3021	3.6419	5.46798	9.61014	10.2719	17.0908	44.3426	40.4569	57.1068	3.8641	3.14852	3.91308	5.2406	5.35217	5.81118
ASHGA5P019151	0.0238892	0.00016	3.54213	up	noncoding	NR_027158	C17orf76-AS1	RefSeq	892	chr17	+	16342300	16345340	ENST00000472293, ENST00000483588, ENST00000580770, ENST00000583400, NR_027159, NR_027166, NR_027171, NR_027172, NR_027173, NR_027174, NR_027175, NR_027176, NR_027177, NR_027178, NR_027179, NR_045023, NR_045024, NR_045027	AGAGAACTGGGTTGCAAATTCGTGAAGAATCAGCATCATGTTTGGCAGCTGAGTATTGGA	natural antisense	NM_001113567	FAM211A	leucine-rich repeat-containing protein FAM211A isoform 1	-	16345318	16395505	1752.62	6392.71	10.7023	12.527	1983.38	1337.29	1937.2	6412.33	5970.64	6795.17	10.8197	10.446	10.8413	12.5899	12.5057	12.4854
ASHGA5P019151	0.0238892	0.00016	3.54213	up	noncoding	NR_027158	C17orf76-AS1	RefSeq	892	chr17	+	16342300	16345340	ENST00000472293, ENST00000483588, ENST00000580770, ENST00000583400, NR_027159, NR_027166, NR_027171, NR_027172, NR_027173, NR_027174, NR_027175, NR_027176, NR_027177, NR_027178, NR_027179, NR_045023, NR_045024, NR_045027	AGAGAACTGGGTTGCAAATTCGTGAAGAATCAGCATCATGTTTGGCAGCTGAGTATTGGA	natural antisense	NM_207387	FAM211A	leucine-rich repeat-containing protein FAM211A isoform 2	-	16345318	16395505	1752.62	6392.71	10.7023	12.527	1983.38	1337.29	1937.2	6412.33	5970.64	6795.17	10.8197	10.446	10.8413	12.5899	12.5057	12.4854
ASHGA5P042779	0.168561	0.0264182	3.53939	up	noncoding	TCONS_00020017	XLOC_009322	LincRNAs identified by Cabili et al	593	chr11	+	126890516	126891343	TCONS_00019527	TTCCTTCGGGACGACAGTTGGAGAAATGGTCAACCCTTGGTTTCATAATAATAATGCCTT	intergenic							6.09945	24.3034	2.52786	4.35136	6.24277	5	7.05557	28.2785	9.536	35.0958	2.66711	2.36033	2.55614	4.56121	3.35854	5.13433
ASHGA5P018290	0.0400719	0.00106879	3.53902	up	noncoding	ENST00000451617	RP11-397C18.2	GENCODE	790	chr10	+	14116282	14129604		GATAACCCTGAGATTGAAAACATCAAACCAAACCTGAAGCACTGAGAGGTTGGGTAACCA	intronic antisense	NM_018027	FRMD4A	FERM domain-containing protein 4A	-	13685705	14372866	9.20796	29.7759	2.99708	4.82043	6.24277	11.596	9.78509	28.8669	29.6971	30.7636	2.66711	3.29814	3.02598	4.5929	4.91713	4.95125
ASHGA5P016982	0.0227085	8.75e-05	3.52783	up	noncoding	uc002tjr.4	LOC654433	UCSC_knowngene	2680	chr2	+	113993845	114024580		CACCATGTTAATGGTTATCTTTCTTGAAGGATATAAGTCCAGACACATATACTCACAGAA	intronic antisense	NM_013953	PAX8	paired box protein Pax-8 isoform PAX8D	-	113973573	114036498	6.01544	21.7186	2.55411	4.37289	6.24277	6.80356	5	24.3658	21.5686	19.2215	2.66711	2.63776	2.35745	4.33463	4.48186	4.30217
ASHGA5P016982	0.0227085	8.75e-05	3.52783	up	noncoding	uc002tjr.4	LOC654433	UCSC_knowngene	2680	chr2	+	113993845	114024580		CACCATGTTAATGGTTATCTTTCTTGAAGGATATAAGTCCAGACACATATACTCACAGAA	intronic antisense	NM_013992	PAX8	paired box protein Pax-8 isoform PAX8E	-	113973573	114036498	6.01544	21.7186	2.55411	4.37289	6.24277	6.80356	5	24.3658	21.5686	19.2215	2.66711	2.63776	2.35745	4.33463	4.48186	4.30217
ASHGA5P016982	0.0227085	8.75e-05	3.52783	up	noncoding	uc002tjr.4	LOC654433	UCSC_knowngene	2680	chr2	+	113993845	114024580		CACCATGTTAATGGTTATCTTTCTTGAAGGATATAAGTCCAGACACATATACTCACAGAA	natural antisense	NM_003466	PAX8	paired box protein Pax-8 isoform PAX8A	-	113973573	114036498	6.01544	21.7186	2.55411	4.37289	6.24277	6.80356	5	24.3658	21.5686	19.2215	2.66711	2.63776	2.35745	4.33463	4.48186	4.30217
ASHGA5P016982	0.0227085	8.75e-05	3.52783	up	noncoding	uc002tjr.4	LOC654433	UCSC_knowngene	2680	chr2	+	113993845	114024580		CACCATGTTAATGGTTATCTTTCTTGAAGGATATAAGTCCAGACACATATACTCACAGAA	natural antisense	NM_013952	PAX8	paired box protein Pax-8 isoform PAX8C	-	113973573	114036498	6.01544	21.7186	2.55411	4.37289	6.24277	6.80356	5	24.3658	21.5686	19.2215	2.66711	2.63776	2.35745	4.33463	4.48186	4.30217
ASHGA5P018903	0.0238892	0.000158	3.51202	up	noncoding	ENST00000483140	C17orf76-AS1	GENCODE	936	chr17	+	16342640	16345337	ENST00000460249, ENST00000472367, ENST00000478103, ENST00000480811, ENST00000492250, NR_027160, NR_027161, NR_027162, NR_027163, NR_027164, NR_027165, NR_027167, NR_027168, NR_027169, NR_027170, NR_027667, NR_045026, NR_045028	TAGCCACGAGGTTGCAAATTCGTGAAGAATCAGCATCATGTTTGGCAGCTGAGTATTGGA	natural antisense	NM_001113567	FAM211A	leucine-rich repeat-containing protein FAM211A isoform 1	-	16345318	16395505	1790.03	6473.54	10.7352	12.5475	2005.73	1395.24	1969.1	6490.24	6431.54	6498.84	10.8351	10.5078	10.8627	12.6119	12.6119	12.4187
ASHGA5P018903	0.0238892	0.000158	3.51202	up	noncoding	ENST00000483140	C17orf76-AS1	GENCODE	936	chr17	+	16342640	16345337	ENST00000460249, ENST00000472367, ENST00000478103, ENST00000480811, ENST00000492250, NR_027160, NR_027161, NR_027162, NR_027163, NR_027164, NR_027165, NR_027167, NR_027168, NR_027169, NR_027170, NR_027667, NR_045026, NR_045028	TAGCCACGAGGTTGCAAATTCGTGAAGAATCAGCATCATGTTTGGCAGCTGAGTATTGGA	natural antisense	NM_207387	FAM211A	leucine-rich repeat-containing protein FAM211A isoform 2	-	16345318	16395505	1790.03	6473.54	10.7352	12.5475	2005.73	1395.24	1969.1	6490.24	6431.54	6498.84	10.8351	10.5078	10.8627	12.6119	12.6119	12.4187
ASHGA5P042096	0.0745662	0.00485488	3.50797	up	noncoding	ENST00000455011	RP3-460G2.2	GENCODE	453	chr6	-	141167094	141174061		ACTGAGATCTGTTATGTATTTCAACATAATCATGTTTCATAAAGATTTAGTCTTCTGAAA	intergenic							777.129	2721.08	9.45285	11.2635	983.237	467.243	880.908	2602.55	2407.35	3153.35	9.81021	8.82644	9.72189	11.2308	11.1712	11.3884
ASHGA5P047473	0.0982983	0.00875885	3.50339	up	noncoding	ENST00000434829	RP11-367H5.7	GENCODE	497	chr10	+	71968554	71969331		CAAGACTGTGTTATGTTTCCAGACTTCTGTTTTGTGAATCTTTAGATGGTAACAATATGG	natural antisense	NM_021129	PPA1	inorganic pyrophosphatase	-	71962585	71993190	5.57141	21.812	2.46688	4.27563	6.24277	5	5.47147	30.4585	11.0933	23.8843	2.66711	2.36033	2.37318	4.67496	3.5474	4.60452
ASHGA5P049519	0.0298984	0.000432	3.5029	up	noncoding	ENST00000484836	C17orf76-AS1	GENCODE	821	chr17	+	16342658	16345056	ENST00000477249, ENST00000497774, ENST00000578757, NR_045022, NR_045029	ATTCACCTAGGTTGCAAATTCGTGAAGAATCAGCATCATGTTTGGCAGCTGAGTATTGGA	intergenic							1528.99	5493.6	10.4965	12.305	1807.18	1116.75	1663.04	5438.2	5523.3	5519.3	10.6844	10.179	10.6261	12.3381	12.3803	12.1967
ASHGA5P042755	0.0238892	0.000164	3.49062	up	noncoding	uc001gfk.1	DQ576756	UCSC_knowngene	1917	chr1	+	168218461	168220378		TCACTGCAGGCTCAGGGAGCAAGAAATAAAATCATGAAATGCATTCCAAATAAAATTACC	intergenic							5.97152	20.9024	2.51002	4.3135	6.24277	5	6.67179	23.2885	21.8242	17.5946	2.66711	2.36033	2.50261	4.26518	4.5008	4.17451
ASHGA5P029076	0.0688382	0.00396117	3.4881	up	noncoding	ENST00000557371	RP11-320M16.2	GENCODE	566	chr14	-	32842542	32887169		CCTAGTACAGTTTGAGCTTGTGCAGAAAATATGGAGCATTTTAAATTGACCAATCTTAAG	intronic antisense	NM_004274	AKAP6	A-kinase anchor protein 6	+	32798478	33302268	10.8879	40.8256	3.46568	5.26812	11.1952	10.0322	11.4363	42.2263	44.8719	35.3785	4.0186	3.11511	3.26333	5.16419	5.49567	5.14451
ASHGA5P014632	0.0460699	0.00155398	3.48314	up	noncoding	ENST00000432001	AL589743.1	GENCODE	768	chr14	+	19650017	19691922	ENST00000412017, ENST00000438128, ENST00000547648	GGTCTCCGCGGAAAGAAAAAAGAAGAAAACAAACCTCCATACGAGAATGGGTCTAAAGGA	intergenic							84.5827	317.682	6.34892	8.14931	82.7067	89.2068	81.8346	259.655	258.386	435.004	6.391	6.32381	6.33194	7.85585	7.98076	8.6113
ASHGA5P037426	0.194022	0.0354184	3.48114	up	noncoding	NR_027246	LINC00314	RefSeq	583	chr21	+	29385681	29395528		GTGCAAGGCAACACATACATTTGGTCTGTGTATATACTTTGGTCTATGTATTCTGTTATT	intergenic							341.054	1079.86	8.12887	9.92843	446.162	139.217	437.783	1007	1083.55	1149.02	8.68634	6.98062	8.71965	9.84029	10.0049	9.94013
ASHGA5P027897	0.0779107	0.00542348	3.46081	up	noncoding	ENST00000538640	RP11-1060J15.7	GENCODE	427	chr12	+	27857500	27861296		GAAAATATTTTATATACTGAAGTGTAAGCTTACGAAAATTTCAGAGAACCTAGTATAAAT	intergenic							6.44037	22.6487	2.59026	4.38137	6.24277	5	8.07834	18.2897	18.9705	30.6858	2.66711	2.36033	2.74334	3.898	4.29908	4.94704
ASHGA5P043557	0.113409	0.0118699	3.44477	up	noncoding	TCONS_00018814	XLOC_008604	LincRNAs identified by Cabili et al	348	chr10	+	108045249	108070711	TCONS_00018323, TCONS_00018324	TTAGATCTGCTCACCTAAAATGGAACAGAAGGCCGCAAGGAAAACATTGTCAGGAGAAGG	intergenic							26.8058	91.4571	4.63749	6.4219	17.7071	19.0747	43.6356	98.0744	91.9132	84.3836	4.48756	4.02393	5.40097	6.40734	6.51116	6.3472
ASHGA5P014827	0.0137756	1.66e-05	3.43729	up	noncoding	uc002zks.4	AK022914	UCSC_knowngene	2397	chr22	-	16150259	16193004	ENST00000413768, ENST00000546382, ENST00000548903, ENST00000549484, ENST00000549813, ENST00000551881, ENST00000553153, uc001vvl.4, uc001vvr.1, uc001vvv.1, uc002tte.3, uc002zkv.3	GTTTGAACAGGTCATTTACCATGCTGTCCTCCAGGTTCAACAGTATGGCTCCAAATGATG	intron sense-overlapping	ENST00000383146	AP000525.1	Uncharacterized protein [Source:UniProtKB/TrEMBL;Acc:B5MBW5]	-	16157305	16157938	1918.58	6926.73	10.8609	12.6422	2126.87	1692.37	1936.51	6826.05	7044.95	6909.18	10.9232	10.8188	10.8406	12.6766	12.7344	12.5154
ASHGA5P021982	0.0205128	5.05e-05	3.43348	up	noncoding	ENST00000549813	CTD-2314B22.3	GENCODE	1013	chr14	-	19883542	19925288	ENST00000546382, ENST00000548903	GGTCTCCGCGGTTTCTTCATGTGGCTGCAGATGGCAGGATTTCCCAAAGGTTTCTGGCTG	intergenic							1252.5	4546.07	10.2465	12.0262	1240.58	1245.84	1271.08	4694.09	4529.3	4414.82	10.1485	10.3472	10.2438	12.1178	12.0883	11.8724
ASHGA5P055695	0.0260052	0.000282	3.42539	up	noncoding	ENST00000536517	RP11-173C20.2	GENCODE	421	chr12	-	127236886	127256808		TCGGCCACAGCCGCAGAATAAACATGTGGAGAAGGTCATTGATCACCTTGACTGAAGCAC	intergenic							56.431	200.42	5.76344	7.53971	60.83	53.3222	55.1406	189.842	196.438	214.981	5.98955	5.54946	5.75131	7.38844	7.58771	7.64297
ASHGA5P043002	0.0921968	0.00766683	3.41975	up	noncoding	TCONS_00019684	XLOC_009484	LincRNAs identified by Cabili et al	1147	chr11	-	69159845	69167800		CCATGTGGTTTACATACATCAAACTCGTGAAATTGCACACTTTAAGTATGCACAGTTTAT	intergenic							111.57	378.349	6.66871	8.4426	133.794	70.0412	130.874	366.598	369.841	398.61	7.03158	5.95901	7.01554	8.36331	8.47359	8.49091
ASHGA5P017913	0.128246	0.0154906	3.4194	up	noncoding	ENST00000447072	RP11-497D6.4	GENCODE	347	chr6	-	147181792	147453054		TATTGAAATGGTGGTGACCAGATGGATATAAACGGGCTGTGGAAAAAGAGAATGCATGGC	intergenic							15.8036	53.4305	3.88451	5.65825	20.7381	10.5448	16.1278	51.8676	54.9461	53.4779	4.65922	3.1828	3.81151	5.47194	5.77934	5.72346
ASHGA5P029147	0.0234467	0.000101	3.4159	up	noncoding	NR_026796	LINC00520	RefSeq	2092	chr14	-	56247852	56263392	NR_026797	GCTGGAATAGTAGTAGTTAACAATGGCTCTCTGCACTCTTTTTAAATAACTTTGCTTTTC	intergenic							1025.34	3655.24	9.92899	11.7013	1153.11	824.401	1098.51	3551.33	3657.17	3757.22	10.0375	9.71309	10.0363	11.6941	11.7692	11.6404
ASHGA5P055116	0.159655	0.0234197	3.40367	up	noncoding	ENST00000532510	RP11-693N9.2	GENCODE	3530	chr11	-	104772275	104779432		GGGGAACACTGGTTAGTATTTCACTTCTAGGTAATTATCTTAAGGAGTATACATTTAACC	intergenic							27.8735	93.6386	4.6669	6.43399	21.3853	16.9871	45.2481	99.3606	70.3061	111.249	4.69477	3.85038	5.45556	6.42655	6.13587	6.73956
ASHGA5P055267	0.0460431	0.00153164	3.39961	up	noncoding	ENST00000545339	CD27-AS1	GENCODE	1766	chr12	-	6548326	6560733		CTCGAAAAGGCACTCTGTCACGTGTACACAGGAAAGGGCCCTGACAAGAGGATGGGACTG	natural antisense	NM_001242	CD27	CD27 antigen precursor	+	6554050	6560884	62.9259	218.392	5.90138	7.66675	67.1322	49.9903	71.6551	221.511	221.724	211.942	6.11347	5.45263	6.13805	7.61951	7.7603	7.62045
ASHGA5P047359	0.0561687	0.00251649	3.39568	up	noncoding	ENST00000429214	RP11-162G10.5	GENCODE	826	chr10	+	38146667	38148038		CTGTTAGACACAAGCCAAGAGAAGGAAAGGTGTGCTTGAATTCATTCACGATCATGCATG	natural antisense	NM_001267597	ZNF248	zinc finger protein 248 isoform 1	-	38117692	38147012	12.3405	44.3747	3.62645	5.39015	12.4421	11.0685	13.5111	50.9815	40.946	41.1966	4.12295	3.2455	3.5109	5.4479	5.36796	5.35459
ASHGA5P022331	0.108512	0.0107315	3.38738	up	noncoding	uc001wuo.3	LOC283547	UCSC_knowngene	4400	chr14	-	39218542	39417475	NR_039982	CGTCTTGCTGATTATATGTCAAGTTCTGTGTGAAATGAGAGACCATGGGGATTCATTATT	intergenic							456.254	1498.96	8.64902	10.4092	582.676	251.862	534.223	1497.04	1483.23	1516.62	9.06512	7.87302	9.00893	10.4328	10.4598	10.3349
ASHGA5P017430	0.0133839	1.47e-05	3.38044	up	noncoding	ENST00000549484	AL589743.1	GENCODE	605	chr14	+	19650059	19656228	ENST00000413768, ENST00000546382, ENST00000548903, ENST00000549813, ENST00000551881, ENST00000553153, uc001vvl.4, uc001vvr.1, uc001vvv.1, uc002tte.3, uc002zks.4, uc002zkv.3	TGTTTGAACAGGTCATTTACCATGCTGTCCTCCAGGTTCAACAGTATGGCTCCAAAGGAT	intergenic							1843.79	6508.98	10.7988	12.556	2011.07	1650.4	1869.91	6578.4	6439.83	6508.71	10.8381	10.7739	10.7844	12.6307	12.6148	12.4227
ASHGA5P017482	0.179155	0.0299122	3.3585	up	noncoding	ENST00000442213	AC093642.5	GENCODE	752	chr2	+	243030846	243101633		ATGACACAAATACTCAAACTGATCCATATGAATTCCTCTTATTAAGAAAAATAAAGCATC	intergenic							10.0093	28.8929	3.0094	4.75722	6.24277	18.7852	5	36.6746	20.9692	29.0347	2.66711	4.00364	2.35745	4.9542	4.44258	4.87487
ASHGA5P027598	0.0695486	0.00407483	3.3579	up	noncoding	ENST00000547963	RP11-438N16.1	GENCODE	2088	chr12	-	114182381	114211488		ACAGATAATCATCACTACGAGTATATTGTGTGCCTGCTAAGCACCACACCTGAGATAAGC	intergenic							83.173	280.149	6.27635	8.0239	84.8469	59.6108	105.061	277.591	276.014	286.84	6.42247	5.71172	6.69485	7.95757	8.07595	8.03819
ASHGA5P019064	0.0853616	0.00661558	3.35062	up	noncoding	ENST00000466692	RP11-1398P2.1	GENCODE	579	chr4	-	1575788	1581980		AGTTCATTACAGGGACCATGAATTGTTGGAGAGGAATCTGAAGAAACGTGCTGGATGTCC	intergenic							65.2119	218.544	5.92079	7.66522	70.1415	43.7357	81.7586	215.167	214.5	225.966	6.17245	5.2594	6.33053	7.57457	7.70836	7.71273
ASHGA5P055878	0.0238892	0.000158	3.34128	up	noncoding	ENST00000548903	CTD-2314B22.3	GENCODE	576	chr14	-	19894709	19925348	ENST00000383038, ENST00000412017, ENST00000413768, ENST00000432001, ENST00000546382, ENST00000547648, ENST00000553153, uc001vvk.1, uc001vvl.4, uc001vvq.1, uc001vvr.1, uc001vvs.1, uc001vvv.1, uc002zks.4, uc002zkv.3, uc010ahe.1, uc021rnj.1	CAGCAGCGGCGTGGTCAGAGCGAGCTTCGGAGAAGCAGTGGTGGGTTCCATGTGATGGTG	intergenic							126.039	435.779	6.90789	8.64829	104.167	148.843	125.108	468.427	424.657	414.252	6.69418	7.08073	6.94876	8.72689	8.67436	8.54362
ASHGA5P036005	0.111356	0.0114294	3.33846	up	noncoding	NR_040097	LOC100506123	RefSeq	2970	chr2	+	97948228	97957632		CTGATTACAGAACTGTATTTTGAGTGGGCTGAACATAGAGTAAATGCATCCTCAGCTGCT	intergenic							110.516	361.156	6.63826	8.37744	142.202	65.9446	123.4	339.693	361.834	381.942	7.11573	5.87016	6.92888	8.25453	8.44389	8.43389
ASHGA5P054835	0.0527955	0.00215443	3.33165	up	noncoding	TCONS_00008552	XLOC_004049	LincRNAs identified by Cabili et al	491	chr4	-	115255957	115286113	TCONS_00008550, TCONS_00008553	AACATCTTCAGCTTTGTGATATTCCAGGCATATTGTGCTGAACTTCTGACTTACAGAACT	intergenic							768.543	2586.87	9.4625	11.1987	944.7	514.78	846.149	2557.55	2548.91	2654.13	9.74857	8.97528	9.66365	11.2087	11.248	11.1395
ASHGA5P054348	0.0242175	0.0002	3.33077	up	noncoding	ENST00000418372	RP11-67B16.1	GENCODE	446	chr10	-	4285141	4285981		CAGTGTCTTACCAAGAATGAAAGGCAACCTATGTAAAAACTATGGGCTTTCTAGTATAAA	intergenic							53.7755	185.501	5.69716	7.43302	52.0951	50.0223	59.209	185.78	187.947	182.777	5.78317	5.45315	5.85516	7.35763	7.52588	7.41554
ASHGA5P025673	0.0756487	0.00505783	3.32554	up	noncoding	NR_024515	APLP2	RefSeq	3289	chr11	+	129939715	130014706	NM_001142276, NM_001142277, NM_001243299, NM_001642, NR_024516	AGTTAAATATGCATGTCTGACTCAGGGAATGACCTTATATAGCTACGGCATGCTGCTCCC	exon sense-overlapping	NM_001142276	APLP2	amyloid-like protein 2 isoform 2 precursor	+	129939715	130014706	926.673	3062.19	9.71154	11.4451	1125.33	556.333	1098.36	3127.95	2856.01	3202.6	10.0047	9.09423	10.0357	11.5138	11.4117	11.4099
ASHGA5P025673	0.0756487	0.00505783	3.32554	up	noncoding	NR_024515	APLP2	RefSeq	3289	chr11	+	129939715	130014706	NM_001142276, NM_001142277, NM_001243299, NM_001642, NR_024516	AGTTAAATATGCATGTCTGACTCAGGGAATGACCTTATATAGCTACGGCATGCTGCTCCC	exon sense-overlapping	NM_001142277	APLP2	amyloid-like protein 2 isoform 3 precursor	+	129939715	130014706	926.673	3062.19	9.71154	11.4451	1125.33	556.333	1098.36	3127.95	2856.01	3202.6	10.0047	9.09423	10.0357	11.5138	11.4117	11.4099
ASHGA5P025673	0.0756487	0.00505783	3.32554	up	noncoding	NR_024515	APLP2	RefSeq	3289	chr11	+	129939715	130014706	NM_001142276, NM_001142277, NM_001243299, NM_001642, NR_024516	AGTTAAATATGCATGTCTGACTCAGGGAATGACCTTATATAGCTACGGCATGCTGCTCCC	exon sense-overlapping	NM_001142278	APLP2	amyloid-like protein 2 isoform 4 precursor	+	129939715	130014706	926.673	3062.19	9.71154	11.4451	1125.33	556.333	1098.36	3127.95	2856.01	3202.6	10.0047	9.09423	10.0357	11.5138	11.4117	11.4099
ASHGA5P025673	0.0756487	0.00505783	3.32554	up	noncoding	NR_024515	APLP2	RefSeq	3289	chr11	+	129939715	130014706	NM_001142276, NM_001142277, NM_001243299, NM_001642, NR_024516	AGTTAAATATGCATGTCTGACTCAGGGAATGACCTTATATAGCTACGGCATGCTGCTCCC	exon sense-overlapping	NM_001243299	APLP2	amyloid-like protein 2 isoform 5	+	129940462	130014706	926.673	3062.19	9.71154	11.4451	1125.33	556.333	1098.36	3127.95	2856.01	3202.6	10.0047	9.09423	10.0357	11.5138	11.4117	11.4099
ASHGA5P025673	0.0756487	0.00505783	3.32554	up	noncoding	NR_024515	APLP2	RefSeq	3289	chr11	+	129939715	130014706	NM_001142276, NM_001142277, NM_001243299, NM_001642, NR_024516	AGTTAAATATGCATGTCTGACTCAGGGAATGACCTTATATAGCTACGGCATGCTGCTCCC	exon sense-overlapping	NM_001642	APLP2	amyloid-like protein 2 isoform 1 precursor	+	129939715	130014706	926.673	3062.19	9.71154	11.4451	1125.33	556.333	1098.36	3127.95	2856.01	3202.6	10.0047	9.09423	10.0357	11.5138	11.4117	11.4099
ASHGA5P053473	0.0259713	0.000277	3.32469	up	noncoding	ENST00000519412	RP11-1149M10.2	GENCODE	820	chr8	+	82066513	82071318		AGGTACAGTACTTAAGATAACCCTGTGAAGGCTGAGATTGATATTTGAAATTCACAACTG	intergenic							7.37424	22.9909	2.72406	4.45728	6.24277	8.77177	7.1082	23.4692	22.2739	23.2297	2.66711	2.94105	2.56401	4.27707	4.52947	4.56529
ASHGA5P020541	0.0943093	0.00813442	3.32368	up	noncoding	ENST00000515519	CTC-529P8.1	GENCODE	756	chr5	+	148442879	148451090		ATCTTGCAAAGGAGATGGAGAAAATATGGCTGAATGCCAGCAAGAGCAAAGTGGTGAAAG	bidirectional	NM_024577	SH3TC2	SH3 domain and tetratricopeptide repeat-containing protein 2	-	148361712	148442737	15.5078	52.88	3.88934	5.62213	18.7585	13.1107	14.6542	66.0279	49.4543	43.1578	4.54979	3.45727	3.66096	5.81655	5.63299	5.41683
ASHGA5P052836	0.166962	0.0259071	3.31717	up	noncoding	uc010keg.2	AJ420595	UCSC_knowngene	1066	chr6	-	117896482	117897548		AATTATATGCTTTTAAAAATTACATAGGAAAGAGAGCTTGAGGCAAACAAAAAAGAAAAA	exon sense-overlapping	NM_001017408	GOPC	Golgi-associated PDZ and coiled-coil motif-containing protein isoform b	-	117881432	117923705	19.0428	65.0338	4.16193	5.89188	19.8136	11.3493	25.9655	64.2861	47.0679	83.7473	4.60759	3.2733	4.6049	5.77786	5.56211	6.33568
ASHGA5P052836	0.166962	0.0259071	3.31717	up	noncoding	uc010keg.2	AJ420595	UCSC_knowngene	1066	chr6	-	117896482	117897548		AATTATATGCTTTTAAAAATTACATAGGAAAGAGAGCTTGAGGCAAACAAAAAAGAAAAA	exon sense-overlapping	NM_020399	GOPC	Golgi-associated PDZ and coiled-coil motif-containing protein isoform a	-	117881432	117923705	19.0428	65.0338	4.16193	5.89188	19.8136	11.3493	25.9655	64.2861	47.0679	83.7473	4.60759	3.2733	4.6049	5.77786	5.56211	6.33568
ASHGA5P049515	0.0238892	0.00013	3.3021	up	noncoding	NR_027667	C17orf76-AS1	RefSeq	1259	chr17	+	16342300	16345340	ENST00000472293, NR_027159, NR_027160, NR_027161, NR_027162, NR_027171, NR_045024, NR_045027, NR_045028	AGGCTCATGGATCACTCTTTTGTGGTAGGGCCACATCTGCCAGAGCCTGGAGTCTGCGAA	natural antisense	NM_001113567	FAM211A	leucine-rich repeat-containing protein FAM211A isoform 1	-	16345318	16395505	61.6151	211.789	5.89388	7.61726	62.5341	62.9172	59.3941	247.006	201.619	186.743	6.0243	5.7972	5.86013	7.78309	7.62253	7.44618
ASHGA5P049515	0.0238892	0.00013	3.3021	up	noncoding	NR_027667	C17orf76-AS1	RefSeq	1259	chr17	+	16342300	16345340	ENST00000472293, NR_027159, NR_027160, NR_027161, NR_027162, NR_027171, NR_045024, NR_045027, NR_045028	AGGCTCATGGATCACTCTTTTGTGGTAGGGCCACATCTGCCAGAGCCTGGAGTCTGCGAA	natural antisense	NM_207387	FAM211A	leucine-rich repeat-containing protein FAM211A isoform 2	-	16345318	16395505	61.6151	211.789	5.89388	7.61726	62.5341	62.9172	59.3941	247.006	201.619	186.743	6.0243	5.7972	5.86013	7.78309	7.62253	7.44618
ASHGA5P021371	0.0754655	0.00499151	3.2979	up	noncoding	uc001phz.3	LOC643733	UCSC_knowngene	1785	chr11	-	104772275	104788902		AGAAGATGATAGGGTGGGACTCATTACGTCTAATCTTGGGGAACACTGATAACGTGTCCA	intergenic							41.0183	136.989	5.27753	6.99908	44.6038	29.3182	49.1328	137.108	135.414	138.446	5.58412	4.66959	5.57888	6.90831	7.05541	7.03352
ASHGA5P032739	0.0552764	0.00238393	3.29649	up	noncoding	ENST00000572499	RP11-1260E13.2	GENCODE	748	chr17	+	202428	207372		GAAAGAAGCCGTGCTCAAGGTAAGATGCTACAGATGCAATAAATTCATGTTTTAACATTA	natural antisense	NM_001190411	RPH3AL	rab effector Noc2 isoform 1	-	62179	202633	10.4572	37.2684	3.41514	5.13607	9.42933	11.9955	9.9468	39.5852	31.7858	40.4343	3.84696	3.34697	3.05149	5.06614	5.01519	5.32688
ASHGA5P032739	0.0552764	0.00238393	3.29649	up	noncoding	ENST00000572499	RP11-1260E13.2	GENCODE	748	chr17	+	202428	207372		GAAAGAAGCCGTGCTCAAGGTAAGATGCTACAGATGCAATAAATTCATGTTTTAACATTA	natural antisense	NM_001190412	RPH3AL	rab effector Noc2 isoform 2	-	62179	202633	10.4572	37.2684	3.41514	5.13607	9.42933	11.9955	9.9468	39.5852	31.7858	40.4343	3.84696	3.34697	3.05149	5.06614	5.01519	5.32688
ASHGA5P032739	0.0552764	0.00238393	3.29649	up	noncoding	ENST00000572499	RP11-1260E13.2	GENCODE	748	chr17	+	202428	207372		GAAAGAAGCCGTGCTCAAGGTAAGATGCTACAGATGCAATAAATTCATGTTTTAACATTA	natural antisense	NM_001190413	RPH3AL	rab effector Noc2 isoform 2	-	62179	202633	10.4572	37.2684	3.41514	5.13607	9.42933	11.9955	9.9468	39.5852	31.7858	40.4343	3.84696	3.34697	3.05149	5.06614	5.01519	5.32688
ASHGA5P032739	0.0552764	0.00238393	3.29649	up	noncoding	ENST00000572499	RP11-1260E13.2	GENCODE	748	chr17	+	202428	207372		GAAAGAAGCCGTGCTCAAGGTAAGATGCTACAGATGCAATAAATTCATGTTTTAACATTA	natural antisense	NM_006987	RPH3AL	rab effector Noc2 isoform 1	-	62179	202633	10.4572	37.2684	3.41514	5.13607	9.42933	11.9955	9.9468	39.5852	31.7858	40.4343	3.84696	3.34697	3.05149	5.06614	5.01519	5.32688
ASHGA5P053903	0.160799	0.0237812	3.29191	up	noncoding	ENST00000414513	CD99P1	GENCODE	3071	chrX	+	2534659	2556735		ATGAAACAGATACAGAGTATTGGTGTCAACCTAAGTATTGGTGTCAACAAAGAGATGGTT	intergenic							28.428	90.4266	4.68553	6.40445	35.7945	15.9874	33.502	88.0223	91.978	91.2795	5.31151	3.74828	4.9968	6.247	6.51237	6.45399
ASHGA5P048414	0.0674132	0.00377631	3.28368	up	noncoding	ENST00000530264	RP11-693N9.2	GENCODE	352	chr11	-	104779414	104788870		CGCATCCTTCTAATAACTAGTTAGCTTTATAGAAGCTCAACAAAGTTTAACAATCTCTGC	intergenic							31.848	107.322	4.93073	6.64605	35.8307	24.9329	34.7806	100.654	104.956	116.357	5.31235	4.42424	5.05561	6.44621	6.69424	6.79769
ASHGA5P057225	0.0217366	6.76e-05	3.27238	up	noncoding	TCONS_00014765	XLOC_006848	LincRNAs identified by Cabili et al	276	chr8	+	76034609	76048950		TAAAACTGGATATGTGATGACGCCCAATGGATACCTGCACTTGTGAAGTCCCTGTCTCAT	intergenic							482.13	1653.23	8.83485	10.5452	504.957	441.5	499.933	1756.89	1645.16	1557.62	8.86013	8.73861	8.90581	10.6545	10.6061	10.375
ASHGA5P043787	0.108739	0.0108115	3.26424	up	noncoding	ENST00000415536	AC003092.1	GENCODE	639	chr7	+	93652144	93694035		GATAAGGACTTTCAGGTCAACAGCTGTAACTGCTAAATGAAGTTAATACTCTGGAAAAAA	intergenic							500.055	1587.44	8.78146	10.4882	611.852	279.713	608.6	1631.08	1567.87	1563.36	9.13267	8.03156	9.18016	10.551	10.5343	10.3793
ASHGA5P007216	0.0238892	0.000155	3.26058	up	noncoding	ENST00000329536	BX004987.4	GENCODE	300	chr1	-	143465379	143467604		ACAGGAGTGGCTATGTTTCCAGTGTCCTCTGGGTGTTTCCAAGAGCAACAAGAAACGAAT	intergenic							470.418	1595.62	8.79094	10.4961	494.008	397.788	519.457	1603	1577.88	1605.99	8.82959	8.57303	8.9702	10.5261	10.5435	10.4186
ASHGA5P044151	0.142989	0.0190931	3.25287	up	noncoding	ENST00000518967	RP11-369E15.3	GENCODE	417	chr8	-	20810155	20831388		GGCTGTAAGTCCATGTTGATTAATACAAAGGGATGCTGTAAAGCCTCTTCTATTAAAAAA	intergenic							22.7058	71.3444	4.35762	6.05934	32.8191	15.8596	19.4388	79.1982	59.3416	75.4934	5.20539	3.73502	4.13247	6.09016	5.89496	6.1929
ASHGA5P016479	0.0133839	1.5e-05	3.25184	up	noncoding	ENST00000430809	RP11-220I1.1	GENCODE	311	chr9	+	37079931	37086871		CAGTGAGTATATCTGGGCATAGGAACCAATCAGAAACAATCGCTTCAGCAATCAAGACCA	intergenic							162.116	551.099	7.27582	8.97708	165.5	156.259	164.591	550.549	546.631	556.118	7.32662	7.15479	7.34606	8.95984	9.0359	8.9355
ASHGA5P014825	0.0570283	0.0025934	3.24568	up	noncoding	ENST00000413745	RP13-143G15.3	GENCODE	898	chr6	-	136365601	136385776		CTCAGCTCTCAATGTGAAAACCAACCAGAAAGAAAAGAAAAAAGAAACTGTTTGCAGAGA	intronic antisense	NM_018945	PDE7B	cAMP-specific 3',5'-cyclic phosphodiesterase 7B	+	136172833	136516709	78.8354	260.65	6.21314	7.91166	91.056	60.781	84.6693	279.785	220.361	281.804	6.51875	5.73934	6.38133	7.97031	7.7497	8.01497
ASHGA5P053524	0.122112	0.0138072	3.23068	up	noncoding	uc003ylf.2	LOC100499183	UCSC_knowngene	1773	chr8	-	104177736	104298135		ACTGACTGGAAGACAGCTTAAACGATTTGGAGAAAAGTGGAATACATTAATCTCAGAAAA	intronic antisense	NM_001024372	BAALC	brain and acute leukemia cytoplasmic protein isoform 2	+	104152920	104242533	8.01138	29.1304	3.0869	4.77874	7.98538	5	11.0488	36.5047	23.1268	27.7599	3.69183	2.36033	3.20855	4.94624	4.57764	4.81235
ASHGA5P053524	0.122112	0.0138072	3.23068	up	noncoding	uc003ylf.2	LOC100499183	UCSC_knowngene	1773	chr8	-	104177736	104298135		ACTGACTGGAAGACAGCTTAAACGATTTGGAGAAAAGTGGAATACATTAATCTCAGAAAA	intronic antisense	NM_024812	BAALC	brain and acute leukemia cytoplasmic protein isoform 1	+	104152920	104242533	8.01138	29.1304	3.0869	4.77874	7.98538	5	11.0488	36.5047	23.1268	27.7599	3.69183	2.36033	3.20855	4.94624	4.57764	4.81235
ASHGA5P027681	0.0851414	0.00657776	3.2246	up	noncoding	ENST00000545508	RP11-173C20.2	GENCODE	402	chr12	-	127236709	127245591		TCAACCTCACCTCATTTATCTTTCAGGGCATGTTATTATTATTGGTCTGTGAAAGAATCC	intergenic							220.315	712.16	7.63958	9.3287	281.264	142.548	237.133	680.993	628.854	826.634	8.0447	7.01547	7.85858	9.27079	9.23558	9.47974
ASHGA5P027841	0.170455	0.0270573	3.22404	up	noncoding	NR_038920	LOC100506314	RefSeq	1743	chr12	+	13132770	13137576		GAATGTAAAGTTGTGTTGGTAAAGAAATTCACAGATTAATAAAAGCTTAAAAATGTACCA	intronic antisense	NM_015987	HEBP1	heme-binding protein 1	-	13127798	13153243	7.94196	25.5122	2.81101	4.49988	6.24277	5	12.5831	21.2333	16.4381	38.8653	2.66711	2.36033	3.40559	4.12524	4.10201	5.2724
ASHGA5P044289	0.19712	0.0367753	3.22024	up	noncoding	ENST00000476425	RP11-163N6.2	GENCODE	473	chr8	-	61317569	61421318	ENST00000506428, ENST00000531654	TTGAGCTTTGTGCAAGTCTCTGGAAAGAGACCCAAGATCGTGTGATGAGCAAAAGTGACA	intergenic							9.43097	31.4371	3.19286	4.88003	13.1771	8.6683	6.44748	28.7801	27.336	38.1951	4.18137	2.92647	2.47073	4.58833	4.80442	5.24733
ASHGA5P020232	0.0938851	0.00804148	3.21835	up	noncoding	ENST00000510066	SLC7A11-AS1	GENCODE	817	chr4	+	138978617	139019871		CTTGGAAGTGAATCTCTTACATTTCAGTTTTAAAGGGAAAAACAACATGAACTGTTCGTC	intergenic							20.2681	67.6526	4.29476	5.98108	19.1546	15.4568	26.193	59.232	65.4148	78.311	4.57026	3.69638	4.61766	5.66321	6.03829	6.24175
ASHGA5P016292	0.0510115	0.00198491	3.21767	up	noncoding	ENST00000428967	AC004538.3	GENCODE	577	chr7	+	11232992	11418993		TCCAAACAAGGAGAACAAGAAGATTTATACTAGCCATGCAAGGAATCTTTGGAAGTCTAA	intronic antisense	NM_015204	THSD7A	thrombospondin type-1 domain-containing protein 7A precursor	-	11410061	11871824	9.45387	28.1824	3.04359	4.72961	6.24277	10.5885	11.5303	33.7299	21.1745	29.6428	2.66711	3.1901	3.27357	4.82884	4.45719	4.9028
ASHGA5P038523	0.218419	0.0461167	3.19041	up	noncoding	ENST00000473352	RP11-392A22.2	GENCODE	566	chr3	-	156470851	156534851		AGAAGCACATGTTGGGACTGAAAAAGGACTGCACTAATGAATTCTGTCACAGATGTGTTT	intergenic							42.1405	124.448	5.16454	6.83828	67.4981	21.8617	37.0615	98.8371	135.259	139.247	6.11918	4.22323	5.1512	6.41948	7.0533	7.04206
ASHGA5P030700	0.027084	0.000337	3.1811	up	noncoding	ENST00000506719	RP13-608F4.1	pseudogene	1776	chr15	+	82804066	82810874	ENST00000512735, ENST00000515341, NM_001164465, NM_001267536, NM_198181	GAGAGGCTATGTGAACAGGAGGAGAGGCTACGTGAACAGGAGGAGAGGCTGTGTGAACAG								35.9947	119.824	5.13622	6.80574	26.4511	39.6217	41.9113	120.87	129.673	108.929	4.95145	5.11778	5.33942	6.71395	6.99334	6.70994
ASHGA5P048390	0.0260052	0.000283	3.17574	up	noncoding	ENST00000526385	RP11-379J13.2	GENCODE	546	chr11	-	97749780	97813762		GCTGGTTTACTATAAACATAATGGACTACACGTTGAGTACCTTGACATATGAGTAAATTC	intergenic							5.64418	18.4819	2.4716	4.13869	6.24277	5	5.68977	19.4565	16.441	19.5483	2.66711	2.36033	2.38736	3.98737	4.1021	4.32661
ASHGA5P032197	0.097125	0.00854129	3.1754	up	noncoding	ENST00000582225	RP11-726O12.3	GENCODE	2179	chr17	-	15369844	15372023		CAGGACCAAAGGAATGTTTAGCCAGAACTGGTAAATACCTTTAAAAAATTATTAAGCACC	exon sense-overlapping	NM_001204477	CDRT4	CMT1A duplicated region transcript 4 protein	-	15339331	15370925	7.82125	23.247	2.79762	4.46456	6.24277	5	12.221	21.0924	23.4391	25.2095	2.66711	2.36033	3.36542	4.11405	4.59763	4.682
ASHGA5P032197	0.097125	0.00854129	3.1754	up	noncoding	ENST00000582225	RP11-726O12.3	GENCODE	2179	chr17	-	15369844	15372023		CAGGACCAAAGGAATGTTTAGCCAGAACTGGTAAATACCTTTAAAAAATTATTAAGCACC	intron sense-overlapping	NM_001204478	FAM18B2-CDRT4	uncharacterized protein LOC100533496	-	15339331	15466945	7.82125	23.247	2.79762	4.46456	6.24277	5	12.221	21.0924	23.4391	25.2095	2.66711	2.36033	3.36542	4.11405	4.59763	4.682
ASHGA5P053779	0.126687	0.0150735	3.17491	up	noncoding	uc004bbl.1	AK094413	UCSC_knowngene	1691	chr9	-	104235441	104237132		GTATTGCATAGACATGTCTGTGAAAATAAAAGCACCCATTTTGCTAAGGCTTTCTGAGAA	exon sense-overlapping	ENST00000374847	TMEM246	transmembrane protein 246 [Source:HGNC Symbol;Acc:28180]	-	104235452	104249399	1060.04	3233.43	9.85995	11.5267	1355.92	540.833	1283.37	3174.29	3310.42	3215.59	10.2697	9.05277	10.2574	11.5387	11.6271	11.4142
ASHGA5P053779	0.126687	0.0150735	3.17491	up	noncoding	uc004bbl.1	AK094413	UCSC_knowngene	1691	chr9	-	104235441	104237132		GTATTGCATAGACATGTCTGTGAAAATAAAAGCACCCATTTTGCTAAGGCTTTCTGAGAA	exon sense-overlapping	ENST00000374848	TMEM246	transmembrane protein 246 [Source:HGNC Symbol;Acc:28180]	-	104235452	104249475	1060.04	3233.43	9.85995	11.5267	1355.92	540.833	1283.37	3174.29	3310.42	3215.59	10.2697	9.05277	10.2574	11.5387	11.6271	11.4142
ASHGA5P053779	0.126687	0.0150735	3.17491	up	noncoding	uc004bbl.1	AK094413	UCSC_knowngene	1691	chr9	-	104235441	104237132		GTATTGCATAGACATGTCTGTGAAAATAAAAGCACCCATTTTGCTAAGGCTTTCTGAGAA	exon sense-overlapping	ENST00000374851	TMEM246	transmembrane protein 246 [Source:HGNC Symbol;Acc:28180]	-	104235452	104295730	1060.04	3233.43	9.85995	11.5267	1355.92	540.833	1283.37	3174.29	3310.42	3215.59	10.2697	9.05277	10.2574	11.5387	11.6271	11.4142
ASHGA5P029699	0.174568	0.0285234	3.16718	up	noncoding	TCONS_00008950	XLOC_003805	LincRNAs identified by Cabili et al	289	chr4	+	185193149	185195410		GTCCATATCTGGCATAAATGAATGTGAGTGGTCTTGGGAATCTAAATATAACATGTTTCT	intergenic							88.9338	265.155	6.28157	7.94477	111.79	44.5875	110.424	279.484	252.185	263.796	6.78533	5.2895	6.76987	7.96816	7.9429	7.92324
ASHGA5P021235	0.032668	0.000599	3.15928	up	noncoding	NR_033805	LOC220906	RefSeq	5376	chr10	-	28808845	28821283		AAGTTCTCAGAGTCGTCCTTGTCTACTCCACTACCAAATGTTGAAGTTCTTCAAGAATCA	bidirectional	ENST00000347934	WAC	WW domain containing adaptor with coiled-coil [Source:HGNC Symbol;Acc:17327]	+	28822241	28909472	770.437	2522.77	9.50295	11.1625	886.274	602.252	822.784	2534.18	2665.45	2368.69	9.66108	9.22786	9.61992	11.1943	11.3123	10.9811
ASHGA5P021235	0.032668	0.000599	3.15928	up	noncoding	NR_033805	LOC220906	RefSeq	5376	chr10	-	28808845	28821283		AAGTTCTCAGAGTCGTCCTTGTCTACTCCACTACCAAATGTTGAAGTTCTTCAAGAATCA	bidirectional	ENST00000375646	WAC	WW domain containing adaptor with coiled-coil [Source:HGNC Symbol;Acc:17327]	+	28821712	28908905	770.437	2522.77	9.50295	11.1625	886.274	602.252	822.784	2534.18	2665.45	2368.69	9.66108	9.22786	9.61992	11.1943	11.3123	10.9811
ASHGA5P021235	0.032668	0.000599	3.15928	up	noncoding	NR_033805	LOC220906	RefSeq	5376	chr10	-	28808845	28821283		AAGTTCTCAGAGTCGTCCTTGTCTACTCCACTACCAAATGTTGAAGTTCTTCAAGAATCA	bidirectional	ENST00000375664	WAC	WW domain containing adaptor with coiled-coil [Source:HGNC Symbol;Acc:17327]	+	28821421	28909928	770.437	2522.77	9.50295	11.1625	886.274	602.252	822.784	2534.18	2665.45	2368.69	9.66108	9.22786	9.61992	11.1943	11.3123	10.9811
ASHGA5P021235	0.032668	0.000599	3.15928	up	noncoding	NR_033805	LOC220906	RefSeq	5376	chr10	-	28808845	28821283		AAGTTCTCAGAGTCGTCCTTGTCTACTCCACTACCAAATGTTGAAGTTCTTCAAGAATCA	bidirectional	ENST00000526722	WAC	WW domain containing adaptor with coiled-coil [Source:HGNC Symbol;Acc:17327]	+	28821701	28824655	770.437	2522.77	9.50295	11.1625	886.274	602.252	822.784	2534.18	2665.45	2368.69	9.66108	9.22786	9.61992	11.1943	11.3123	10.9811
ASHGA5P058353	0.052173	0.00207829	3.15566	up	noncoding	uc001pen.1	AF086184	UCSC_knowngene	707	chr11	-	93800139	93862566		AGAAATGTTGAGAAAACACTCAATAAAAGTGAAGATCAGCATACACTGAGAACAGCCTCG	natural antisense	NM_001098672	HEPHL1	hephaestin-like protein 1 precursor	+	93754377	93847374	301.442	971.947	8.11712	9.77506	354.353	217.519	332.453	982.474	912.959	1020.41	8.37152	7.65164	8.32818	9.80279	9.75593	9.76646
ASHGA5P058353	0.052173	0.00207829	3.15566	up	noncoding	uc001pen.1	AF086184	UCSC_knowngene	707	chr11	-	93800139	93862566		AGAAATGTTGAGAAAACACTCAATAAAAGTGAAGATCAGCATACACTGAGAACAGCCTCG	natural antisense	NM_015368	PANX1	pannexin-1	+	93862093	93915137	301.442	971.947	8.11712	9.77506	354.353	217.519	332.453	982.474	912.959	1020.41	8.37152	7.65164	8.32818	9.80279	9.75593	9.76646
ASHGA5P039957	0.0623227	0.00305927	3.15032	up	noncoding	ENST00000507857	RP11-257A22.1	GENCODE	672	chr4	+	63994028	64009599		ATTCCTGAATTTAGGCATTTAGTTGTACTGTCAAATTGAGTAGTGCACTGTGGTCAATAA	intergenic							8.62871	25.0186	2.91985	4.57535	6.24277	7.12792	12.5154	25.2756	25.8892	23.8909	2.66711	2.69477	3.39766	4.39156	4.72983	4.60466
ASHGA5P017767	0.0706438	0.00422109	3.14192	up	noncoding	ENST00000445521	RP11-534G20.3	GENCODE	188	chr10	+	29698519	29756207		ATCCAGAACTTGCAGCAACAATAGGTTAATGACTGAAGGGCTCTGGAAAGGGGATAAGAG	intronic antisense	NM_003174	SVIL	supervillin isoform 1	-	29746276	30024730	38.3485	129.383	5.22077	6.87242	29.6817	38.0189	47.3448	105.287	111.612	171.249	5.08459	5.05883	5.51888	6.51254	6.78031	7.32439
ASHGA5P017767	0.0706438	0.00422109	3.14192	up	noncoding	ENST00000445521	RP11-534G20.3	GENCODE	188	chr10	+	29698519	29756207		ATCCAGAACTTGCAGCAACAATAGGTTAATGACTGAAGGGCTCTGGAAAGGGGATAAGAG	intronic antisense	NM_021738	SVIL	supervillin isoform 2	-	29746276	29923901	38.3485	129.383	5.22077	6.87242	29.6817	38.0189	47.3448	105.287	111.612	171.249	5.08459	5.05883	5.51888	6.51254	6.78031	7.32439
ASHGA5P023362	0.171213	0.027329	3.13858	up	noncoding	ENST00000579301	AC005562.2	GENCODE	570	chr17	+	28927813	28942998	ENST00000514992	CCAGGCGCATGAAATCTTTAACATTACAGGTATATTGAAAAGTCTGATTCAGTTACAATC	intergenic							8.09621	31.2445	3.12111	4.77122	6.42008	7.09713	10.7714	23.7473	20.397	49.5892	3.50216	2.6907	3.17047	4.29382	4.40156	5.61829
ASHGA5P016504	0.0242175	0.000196	3.13569	up	noncoding	NR_034059	PSMD1	RefSeq	3159	chr2	+	231921577	232037540		CGTAGACAAAATCAAAATGCATTGATCACTACACCAAACAATGTGTGGAAAATGCAGATT	exon sense-overlapping	NM_001191037	PSMD1	26S proteasome non-ATPase regulatory subunit 1 isoform 2	+	231921577	232037540	106.055	344.96	6.66661	8.3154	97.5765	100.493	120.096	330.768	335.786	368.326	6.61109	6.5013	6.88745	8.21555	8.3455	8.38514
ASHGA5P016504	0.0242175	0.000196	3.13569	up	noncoding	NR_034059	PSMD1	RefSeq	3159	chr2	+	231921577	232037540		CGTAGACAAAATCAAAATGCATTGATCACTACACCAAACAATGTGTGGAAAATGCAGATT	exon sense-overlapping	NM_002807	PSMD1	26S proteasome non-ATPase regulatory subunit 1 isoform 1	+	231921577	232037540	106.055	344.96	6.66661	8.3154	97.5765	100.493	120.096	330.768	335.786	368.326	6.61109	6.5013	6.88745	8.21555	8.3455	8.38514
ASHGA5P016504	0.0242175	0.000196	3.13569	up	noncoding	NR_034059	PSMD1	RefSeq	3159	chr2	+	231921577	232037540		CGTAGACAAAATCAAAATGCATTGATCACTACACCAAACAATGTGTGGAAAATGCAGATT	intronic antisense	NM_000867	HTR2B	5-hydroxytryptamine receptor 2B	-	231972949	231989824	106.055	344.96	6.66661	8.3154	97.5765	100.493	120.096	330.768	335.786	368.326	6.61109	6.5013	6.88745	8.21555	8.3455	8.38514
ASHGA5P036431	0.0242175	0.000179	3.13103	up	noncoding	uc002vga.1	AX747067	UCSC_knowngene	2348	chr2	+	217079049	217081397		CACAGGAAAAGGAATTCAGGGGCTGCTTCAGAATCCCATCTTTGCCAGATACGTTAACTT	intergenic							500.005	1633.4	8.88199	10.5286	539.509	423.82	536.688	1482.26	1679.79	1738.16	8.95545	8.67492	9.01559	10.4169	10.6374	10.5316
ASHGA5P019636	0.22097	0.0472677	3.12971	up	noncoding	ENST00000497969	SUZ12P1	GENCODE	886	chr17	+	29058723	29085353		TGTTATCAAAAGTAGAGAAAATGAAAGGAGAGCAAGAATCTCATAGAAAAAGAGGAATCC	intergenic							35.492	123.902	5.05375	6.69977	37.3294	23.3199	45.8268	77.7865	88.9186	205.001	5.36087	4.32419	5.47618	6.06424	6.4623	7.57279
ASHGA5P022888	0.0374331	0.00093	3.12518	up	noncoding	ENST00000564861	CTD-3092A11.1	GENCODE	618	chr15	+	30776746	30799826		GTTGAGAAAGGATTCAAGATGGATTGGCATCAAAGTTCACTTCTTTAACAAAAGTGCTTT	intergenic							56.3817	182.773	5.75852	7.40246	50.0507	51.5739	67.5203	173.647	166.895	207.777	5.72923	5.49845	6.04787	7.26091	7.35434	7.59213
ASHGA5P026659	0.117066	0.0127112	3.12167	up	noncoding	uc001dbv.3	AK128734	UCSC_knowngene	5474	chr1	-	65338382	65343856		ACACATTCCAGAAATTGTGTTTTTCTTACAGGTGACAGAGGAAGTTATATATGGAAGGTA	exon sense-overlapping	NM_002227	JAK1	tyrosine-protein kinase JAK1	-	65298905	65432187	98.379	301.112	6.47985	8.12217	108.879	60.4906	125.768	292.7	283.212	327.423	6.75161	5.73207	6.95586	8.03189	8.11218	8.22243
ASHGA5P028975	0.0265589	0.00031	3.1216	up	noncoding	ENST00000553153	CTD-2314B22.3	GENCODE	903	chr14	-	19880595	19925346	ENST00000447898, uc001vvr.1, uc010ahe.1	TGCTCACTGAAGAAAATTCCTAGAACAATTCAGGGTCCTTTCATAACCTCTACTCTGAGG	intergenic							447.209	1440.74	8.70678	10.3491	488.252	361.949	491.424	1391.84	1412.63	1517.75	8.81282	8.43097	8.87655	10.3166	10.3925	10.3381
ASHGA5P038347	0.188939	0.0334097	3.12115	up	noncoding	NR_028303	LOC100302640	RefSeq	615	chr3	-	106828636	106959485		GGTGTGATCAGACTGGACAAAAATTAGCATATGTTATTAACTGATCTAATTCAAGTGCCA	intergenic							85.6248	251.144	6.22214	7.86422	96.3979	42.1553	118.321	246.099	240.294	267.039	6.59351	5.20706	6.86586	7.77784	7.87538	7.93945
ASHGA5P022492	0.114425	0.0120982	3.11203	up	noncoding	ENST00000560859	RP11-566K19.6	pseudogene	205	chr15	-	23108753	23114261	ENST00000562687, ENST00000563144, ENST00000564604, ENST00000566178, NR_037599, NR_040057	CACCGAATGGTTGAAAACAGATATACAGATGATAGTGTCGAACCAAGTGGAACAAAGAAA								662.84	2037.54	9.19806	10.8359	781.716	373.544	833.261	1793.67	1869.11	2449.85	9.47386	8.48015	9.64017	10.684	10.7964	11.0273
ASHGA5P022044	0.00902177	2.17e-06	3.11135	up	noncoding	ENST00000547779	AL589743.1	GENCODE	617	chr14	+	19650054	19662608	ENST00000548107	GAACAGGTAGCTCTCAACATCTCTTCTTAATTGGAGAAAGTGTTAAGCCCCAAAGTAGCT	intergenic							127.423	410.719	6.92735	8.5649	128.335	131.98	121.954	416.46	411.972	403.725	6.96978	6.90055	6.91172	8.55712	8.6273	8.51026
ASHGA5P036420	0.0238892	0.000145	3.10884	up	noncoding	TCONS_00026215	XLOC_012692	LincRNAs identified by Cabili et al	2870	chr18	+	55471011	55474049		CTTTGAAAACCCATTTTGCATGGAACCCACCAGATGGAGGCATGTTAAAACCTTATCCTA	intergenic							14.7507	49.3766	3.89466	5.53103	10.3501	15.9652	17.9367	60.6575	44.6318	42.8407	3.93973	3.74528	3.99896	5.69726	5.48975	5.40608
ASHGA5P029811	0.0656096	0.00353037	3.10824	up	noncoding	uc001ynw.1	AK097119	UCSC_knowngene	3277	chr14	+	104153240	104156517		CGTTTCGTAAAAGGGGGTTTGAGGGAAGGTTGTGTAGCTCTTTTAAAAAGAGTTAATGGC	exon sense-overlapping	NM_001130107	KLC1	kinesin light chain 1 isoform 3	+	104095524	104167888	12.9531	43.3421	3.70377	5.33987	12.1663	12.0222	14.6707	48.7979	32.7818	48.4468	4.0998	3.34901	3.6625	5.38124	5.05779	5.5806
ASHGA5P029811	0.0656096	0.00353037	3.10824	up	noncoding	uc001ynw.1	AK097119	UCSC_knowngene	3277	chr14	+	104153240	104156517		CGTTTCGTAAAAGGGGGTTTGAGGGAAGGTTGTGTAGCTCTTTTAAAAAGAGTTAATGGC	intron sense-overlapping	NM_182923	KLC1	kinesin light chain 1 isoform 2	+	104095524	104167888	12.9531	43.3421	3.70377	5.33987	12.1663	12.0222	14.6707	48.7979	32.7818	48.4468	4.0998	3.34901	3.6625	5.38124	5.05779	5.5806
ASHGA5P018548	0.0719678	0.00445048	3.09735	up	noncoding	ENST00000454861	BX571672.1	GENCODE	1230	chr1	+	143119060	143158077	uc003jaj.2	GGGTGTTTCCAAGAGCAACAAGAAACGAATAAATCTCTGGTGACTTTTTGAAAAAATAGT	intergenic							123.684	403.992	6.86057	8.4916	152.919	106.048	112.085	326.458	343.176	542.343	7.21309	6.57857	6.79004	8.196	8.37677	8.90203
ASHGA5P026832	0.0318598	0.000542	3.09713	up	noncoding	DA245301		LincRNAs identified by Khalil et al	584	chr6	+	164348132	164758314		ATCTTTGAAAGCCTAGTAGACACCCGATGCCTTCAACATGTCTTATATGACCCTTGCCTC	intergenic							42.5334	137.822	5.36937	7.0003	39.1733	39.3392	49.0876	160.076	116.714	136.677	5.42226	5.10794	5.5779	7.13741	6.84875	7.01475
ASHGA5P056364	0.0649705	0.00342663	3.09603	up	noncoding	TCONS_00003749	XLOC_001546	LincRNAs identified by Cabili et al	464	chr2	+	82049488	82077656		ATTAAACAATTTGATCAGCATAATGTCCAGCTCAAGGATCTTGGAGGTGGTGAGGCAGCC	intergenic							32.8175	104.612	4.983	6.61341	30.0152	26.398	42.0394	100.96	109.523	103.355	5.09763	4.50873	5.34263	6.45108	6.75375	6.63541
ASHGA5P055144	0.0409828	0.0011487	3.09396	up	noncoding	ENST00000527511	RP11-356J5.12	GENCODE	597	chr11	+	112163295	112164839		CAGCCAAGATACAAACATTGGACGTATTTGTACAGCAGCTAAAGGTACTATAATAATACA	intergenic							6217.99	20175.9	12.5487	14.1781	7352.31	4054.95	7246.7	19401.3	19835.8	21290.8	12.7255	12.1581	12.7625	14.1473	14.1868	14.2003
ASHGA5P052360	0.11008	0.0110965	3.08149	up	noncoding	NR_015370	EPB41L4A-AS1	RefSeq	1194	chr5	+	111496222	111498198		ATTTGTGTTTTAAGTGATTAACTGCCAGAAACAGCTATTTCTAAAAAGTTATAAGGGAGG	intergenic							7.4352	22.1911	2.74642	4.37005	6.24277	5	11.0628	18.756	19.3249	28.4924	2.66711	2.36033	3.21181	3.93588	4.32461	4.84964
ASHGA5P044444	0.128272	0.0155022	3.08	up	noncoding	uc003yjz.1	AX746867	UCSC_knowngene	2724	chr8	-	101946567	101949291		GAGCCTATGAGTAGGTTAAGAGTATATATGTGTGTGAAAAGTTAAAGGTGCAAAACCATA	intron sense-overlapping	NM_001135699	YWHAZ	14-3-3 protein zeta/delta	-	101930803	101965221	8.06805	27.8125	3.09875	4.72168	7.19693	5	12.0072	27.3597	30.8857	25.1922	3.59944	2.36033	3.33647	4.50809	4.97607	4.68087
ASHGA5P044444	0.128272	0.0155022	3.08	up	noncoding	uc003yjz.1	AX746867	UCSC_knowngene	2724	chr8	-	101946567	101949291		GAGCCTATGAGTAGGTTAAGAGTATATATGTGTGTGAAAAGTTAAAGGTGCAAAACCATA	intron sense-overlapping	NM_001135700	YWHAZ	14-3-3 protein zeta/delta	-	101930803	101963560	8.06805	27.8125	3.09875	4.72168	7.19693	5	12.0072	27.3597	30.8857	25.1922	3.59944	2.36033	3.33647	4.50809	4.97607	4.68087
ASHGA5P044444	0.128272	0.0155022	3.08	up	noncoding	uc003yjz.1	AX746867	UCSC_knowngene	2724	chr8	-	101946567	101949291		GAGCCTATGAGTAGGTTAAGAGTATATATGTGTGTGAAAAGTTAAAGGTGCAAAACCATA	intron sense-overlapping	NM_001135701	YWHAZ	14-3-3 protein zeta/delta	-	101930803	101963560	8.06805	27.8125	3.09875	4.72168	7.19693	5	12.0072	27.3597	30.8857	25.1922	3.59944	2.36033	3.33647	4.50809	4.97607	4.68087
ASHGA5P044444	0.128272	0.0155022	3.08	up	noncoding	uc003yjz.1	AX746867	UCSC_knowngene	2724	chr8	-	101946567	101949291		GAGCCTATGAGTAGGTTAAGAGTATATATGTGTGTGAAAAGTTAAAGGTGCAAAACCATA	intron sense-overlapping	NM_001135702	YWHAZ	14-3-3 protein zeta/delta	-	101930803	101962799	8.06805	27.8125	3.09875	4.72168	7.19693	5	12.0072	27.3597	30.8857	25.1922	3.59944	2.36033	3.33647	4.50809	4.97607	4.68087
ASHGA5P044444	0.128272	0.0155022	3.08	up	noncoding	uc003yjz.1	AX746867	UCSC_knowngene	2724	chr8	-	101946567	101949291		GAGCCTATGAGTAGGTTAAGAGTATATATGTGTGTGAAAAGTTAAAGGTGCAAAACCATA	intron sense-overlapping	NM_003406	YWHAZ	14-3-3 protein zeta/delta	-	101930803	101965623	8.06805	27.8125	3.09875	4.72168	7.19693	5	12.0072	27.3597	30.8857	25.1922	3.59944	2.36033	3.33647	4.50809	4.97607	4.68087
ASHGA5P044444	0.128272	0.0155022	3.08	up	noncoding	uc003yjz.1	AX746867	UCSC_knowngene	2724	chr8	-	101946567	101949291		GAGCCTATGAGTAGGTTAAGAGTATATATGTGTGTGAAAAGTTAAAGGTGCAAAACCATA	intron sense-overlapping	NM_145690	YWHAZ	14-3-3 protein zeta/delta	-	101930803	101964357	8.06805	27.8125	3.09875	4.72168	7.19693	5	12.0072	27.3597	30.8857	25.1922	3.59944	2.36033	3.33647	4.50809	4.97607	4.68087
ASHGA5P022319	0.171409	0.0274084	3.07933	up	noncoding	NR_028131	CFL2	RefSeq	3013	chr14	-	35179587	35184029		GTGAATGATGAAGTCATCAAAGTTTTTAATGATATGAAAGGCTCCTGAAAGTGCACCTTT	exon sense-overlapping	NM_001243645	CFL2	cofilin-2 isoform 2	-	35179587	35183761	196.296	583.742	7.41425	9.03687	246.503	99.522	242.863	538.989	500.858	711.379	7.86562	6.48629	7.89084	8.93212	8.91273	9.26576
ASHGA5P022319	0.171409	0.0274084	3.07933	up	noncoding	NR_028131	CFL2	RefSeq	3013	chr14	-	35179587	35184029		GTGAATGATGAAGTCATCAAAGTTTTTAATGATATGAAAGGCTCCTGAAAGTGCACCTTT	exon sense-overlapping	NM_021914	CFL2	cofilin-2 isoform 1	-	35179587	35183023	196.296	583.742	7.41425	9.03687	246.503	99.522	242.863	538.989	500.858	711.379	7.86562	6.48629	7.89084	8.93212	8.91273	9.26576
ASHGA5P022319	0.171409	0.0274084	3.07933	up	noncoding	NR_028131	CFL2	RefSeq	3013	chr14	-	35179587	35184029		GTGAATGATGAAGTCATCAAAGTTTTTAATGATATGAAAGGCTCCTGAAAGTGCACCTTT	exon sense-overlapping	NM_138638	CFL2	cofilin-2 isoform 1	-	35179587	35184029	196.296	583.742	7.41425	9.03687	246.503	99.522	242.863	538.989	500.858	711.379	7.86562	6.48629	7.89084	8.93212	8.91273	9.26576
ASHGA5P018090	0.0300026	0.000444	3.06519	up	noncoding	ENST00000449305	RP4-717I23.3	GENCODE	748	chr1	-	93804485	93811340		CTGGGAAGGGTTAAAGCTGATACATTCCTGTGGGTCAACTATGCAACTAACTCAGATTTT	bidirectional	NM_001938	DR1	protein Dr1	+	93811477	93828148	90.5485	285.751	6.43652	8.0525	70.7592	95.3717	105.515	285.843	279.417	291.994	6.18397	6.42445	6.70115	7.9988	8.09394	8.06476
ASHGA5P002402	0.132178	0.0163584	3.05696	up	noncoding	ENST00000258459	ANKRD36B	pseudogene	5986	chr2	-	98121260	98206428		AGCCTTGAAGACTACAGGTGATGAGAAAGATTCTGTTTCGAATATAGCCAGAGAAATAAA								903.207	2716.05	9.64155	11.2536	1099.11	481.955	1128.56	2334.09	2394.9	3419.16	9.96942	8.87682	10.0784	11.0889	11.1643	11.5077
ASHGA5P029995	0.0374331	0.000938	3.05502	up	noncoding	ENST00000558039	CTD-2651B20.1	GENCODE	595	chr15	-	45444861	45459724		ATTGACACATTATGCACACTCATTCTGGGGTGTTAGTAACTTGTCAGCTGAGGCTGGTGA	exon sense-overlapping	NM_138356	SHF	SH2 domain-containing adapter protein F	-	45459411	45493373	19.6215	62.3333	4.26302	5.87421	19.7618	20.6522	18.4506	63.686	58.457	64.857	4.6049	4.13814	4.04603	5.76667	5.87208	5.98387
ASHGA5P029995	0.0374331	0.000938	3.05502	up	noncoding	ENST00000558039	CTD-2651B20.1	GENCODE	595	chr15	-	45444861	45459724		ATTGACACATTATGCACACTCATTCTGGGGTGTTAGTAACTTGTCAGCTGAGGCTGGTGA	intronic antisense	NM_017434	DUOX1	dual oxidase 1 precursor	+	45422191	45457774	19.6215	62.3333	4.26302	5.87421	19.7618	20.6522	18.4506	63.686	58.457	64.857	4.6049	4.13814	4.04603	5.76667	5.87208	5.98387
ASHGA5P029995	0.0374331	0.000938	3.05502	up	noncoding	ENST00000558039	CTD-2651B20.1	GENCODE	595	chr15	-	45444861	45459724		ATTGACACATTATGCACACTCATTCTGGGGTGTTAGTAACTTGTCAGCTGAGGCTGGTGA	intronic antisense	NM_175940	DUOX1	dual oxidase 1 precursor	+	45422191	45457774	19.6215	62.3333	4.26302	5.87421	19.7618	20.6522	18.4506	63.686	58.457	64.857	4.6049	4.13814	4.04603	5.76667	5.87208	5.98387
ASHGA5P040042	0.0446499	0.00145767	3.0506	up	noncoding	uc003hul.2	LOC100507053	UCSC_knowngene	757	chr4	+	100010007	100023944		TATGAAATCTGTCCAAGATTTCGTTCAGTTCAGGAAAAACCAAAACCAAAACCATAACCA	bidirectional	NM_000671	ADH5	alcohol dehydrogenase class-3	-	99992129	100009931	16.6499	52.8555	4.02388	5.63297	8.26141	23.8649	17.8233	59.6402	43.435	55.4914	3.72653	4.35725	3.98784	5.67365	5.45134	5.77391
ASHGA5P042880	0.1198	0.0133544	3.04713	up	noncoding	uc001goh.1	BC036830	UCSC_knowngene	1491	chr1	+	180528109	180535654		GTCAGTGTTTTCTTGTACCAAGGCTAAGATATGTATAACACTGAAATGGATGTCTTCTTA	intergenic							8.304	28.2436	3.14095	4.7484	8.06311	5.15996	11.6889	29.9098	26.0948	28.7262	3.70029	2.42944	3.29311	4.64383	4.74067	4.86068
ASHGA5P058340	0.0779107	0.00542494	3.0415	up	noncoding	uc001jah.1	AK123067	UCSC_knowngene	1298	chr10	-	43169007	43187207		CCATGACAAGGAAGCCATCATTCTGTAGAAGGCAGTGACGGAACAGTACCAGCAGAAATT	intergenic							18.5771	56.7742	4.13679	5.74157	8.02016	29.1795	18.5317	56.069	56.0088	58.2448	3.69538	4.66105	4.05394	5.58038	5.808	5.83632
ASHGA5P037544	0.22166	0.0475399	3.03828	up	noncoding	ENST00000434304	ANKRD62P1	pseudogene	1623	chr22	-	17151979	17160383		TTAGAATGAAAAACCGAGTGGACAAAATTGAGCAGCTTCAGAAAATTTTGGTAGGTTCAA								9.83013	26.4707	2.98487	4.58813	6.24277	17.3578	5.88982	20.5007	21.4703	37.441	2.66711	3.88492	2.40259	4.06936	4.47509	5.21994
ASHGA5P038434	0.124578	0.0144653	3.03439	up	noncoding	ENST00000504993	RP11-402L6.1	GENCODE	705	chr3	-	132964949	132975892		GGACAGGAAGGGCTAAGGAACTTCAAAACTAATAGTTTGGTGCAACTGATATGGACCTGT	intronic antisense	NM_001136469	TMEM108	transmembrane protein 108 precursor	+	132757170	133116619	352.836	1049.85	8.28918	9.89058	423.544	203.284	431.68	1133.14	1076.25	940.149	8.61509	7.55245	8.69998	10.0243	9.9918	9.65568
ASHGA5P038434	0.124578	0.0144653	3.03439	up	noncoding	ENST00000504993	RP11-402L6.1	GENCODE	705	chr3	-	132964949	132975892		GGACAGGAAGGGCTAAGGAACTTCAAAACTAATAGTTTGGTGCAACTGATATGGACCTGT	intronic antisense	NM_023943	TMEM108	transmembrane protein 108 precursor	+	132757170	133116619	352.836	1049.85	8.28918	9.89058	423.544	203.284	431.68	1133.14	1076.25	940.149	8.61509	7.55245	8.69998	10.0243	9.9918	9.65568
ASHGA5P046502	0.0238892	0.000165	3.01741	up	noncoding	ENST00000440955	RP3-326I13.1	GENCODE	2228	chrX	+	43036242	43085847		GAGATGGAATAACATTGTATAAGCATCCACGTTGTCATTAAGAGGAAAGAGTTTCCATTA	intergenic							45.7651	144.237	5.47483	7.06814	42.9679	44.2487	50.0787	148.971	129.328	154.412	5.53823	5.27781	5.60845	7.03133	6.99	7.18309
ASHGA5P035081	0.0745662	0.00485231	3.01033	up	noncoding	ENST00000414404	AC078941.1	GENCODE	571	chr2	-	67402554	67442409		CCAGAAGAAGAAGATGAGCTTCAGTTATTCTAGCACAACTGCTGTGATATTTGTAAATAT	intergenic							278.216	845.782	7.98732	9.57724	334.173	187.046	313.428	807.29	833.595	896.463	8.29042	7.42868	8.24286	9.51351	9.62882	9.58939
ASHGA5P038674	0.0784806	0.00550874	3.01002	up	noncoding	TCONS_00023347	XLOC_011210	LincRNAs identified by Cabili et al	1111	chr15	+	36399179	36450162		CAGCGAGAGGTTATGCTGATGGAACTTGGCCATGATTTGTGATATTGTTTATTTACATGT	intergenic							5.75554	18.5704	2.48109	4.07087	6.24277	5	6.02387	27.8178	11.3325	16.5608	2.66711	2.36033	2.41584	4.5358	3.58055	4.09625
ASHGA5P017467	0.0753939	0.00497677	3.00404	up	noncoding	ENST00000442026	AC009499.1	GENCODE	677	chr2	+	33931974	34286114		GCCTCCAGAAATAACCCAGAACAGCAAGATTTTAGGAATTATTGGAAAAGCATTTTTTGA	intergenic							16.2872	51.8008	3.99329	5.58019	17.0227	17.0412	14.7976	69.6192	43.8907	41.8926	4.44742	3.8547	3.67775	5.89855	5.4655	5.37653
ASHGA5P056879	0.0121586	4.41e-06	3.00184	up	noncoding	TCONS_00010162	XLOC_004625	LincRNAs identified by Cabili et al	402	chr5	+	163151151	163158626		CAATTTTAAGGATTCATGACTACAACCCCAAAATACGGCACTTCTGCCTGTGTGGAAACA	intergenic							8243.98	26675.8	12.9918	14.5776	9037.25	6753.72	8940.98	26748.8	25932.3	27346.2	13.0149	12.9055	13.0549	14.6037	14.5646	14.5646
ASHGA5P034007	0.220431	0.0469576	3.00168	up	noncoding	ENST00000453935	RP4-669L17.4	GENCODE	498	chr1	+	450886	453942	ENST00000438217	GCGTCGTTGGATGCTGTATGACAATCAAGCTACTTATAACAAACAAAATTGAGAATGAAG	intergenic							29.1237	82.4741	4.6873	6.27307	30.4599	14.3153	42.5957	85.1931	76.0532	86.1761	5.11393	3.58418	5.36379	6.19848	6.24591	6.37482
ASHGA5P039052	0.102159	0.00947627	2.99361	up	noncoding	ENST00000474979	RP11-340E6.1	GENCODE	976	chr3	+	141382040	141439915		CAGATTACAAAATCGTCTGAAGCTGTAACAGTGAAAACTACTTCAGGGAAGAAAAAGAGA	intergenic							27.5429	83.5285	4.71038	6.29226	22.0361	20.4723	40.1202	83.381	84.6859	82.5186	4.73325	4.12478	5.2731	6.16727	6.39442	6.31509
ASHGA5P033644	0.0875259	0.00698717	2.99192	up	noncoding	ENST00000579923	RP11-106E15.1	GENCODE	302	chr18	-	66420415	66421820		GCACGAAAAGTGTAAGAATTGACATAGTAAATATGCAGGCACTCATTGATCACTTAAGAA	intronic antisense	NM_001093729	CCDC102B	coiled-coil domain-containing protein 102B	+	66382490	66722426	21.1276	65.2785	4.34003	5.92111	18.8452	27.8427	16.6948	54.386	63.2619	78.1876	4.55451	4.58988	3.8757	5.53743	5.98641	6.23948
ASHGA5P052004	0.035887	0.000839	2.99123	up	noncoding	NR_046186	PDLIM5	RefSeq	1648	chr4	+	95373007	95378340		TAAATATGAATTTCCATCTTCTTTTACTCAAATGGTGGCATATTATACACACAGTTTTTT	exon sense-overlapping	NM_001011513	PDLIM5	PDZ and LIM domain protein 5 isoform b	+	95373007	95589378	59.7927	184.866	5.83676	7.4175	67.5965	56.5419	55.2396	179.29	164.942	210.366	6.12111	5.6356	5.75357	7.30555	7.33661	7.61034
ASHGA5P052004	0.035887	0.000839	2.99123	up	noncoding	NR_046186	PDLIM5	RefSeq	1648	chr4	+	95373007	95378340		TAAATATGAATTTCCATCTTCTTTTACTCAAATGGTGGCATATTATACACACAGTTTTTT	exon sense-overlapping	NM_001011515	PDLIM5	PDZ and LIM domain protein 5 isoform d	+	95373007	95509370	59.7927	184.866	5.83676	7.4175	67.5965	56.5419	55.2396	179.29	164.942	210.366	6.12111	5.6356	5.75357	7.30555	7.33661	7.61034
ASHGA5P052004	0.035887	0.000839	2.99123	up	noncoding	NR_046186	PDLIM5	RefSeq	1648	chr4	+	95373007	95378340		TAAATATGAATTTCCATCTTCTTTTACTCAAATGGTGGCATATTATACACACAGTTTTTT	exon sense-overlapping	NM_001011516	PDLIM5	PDZ and LIM domain protein 5 isoform e	+	95373007	95509370	59.7927	184.866	5.83676	7.4175	67.5965	56.5419	55.2396	179.29	164.942	210.366	6.12111	5.6356	5.75357	7.30555	7.33661	7.61034
ASHGA5P052004	0.035887	0.000839	2.99123	up	noncoding	NR_046186	PDLIM5	RefSeq	1648	chr4	+	95373007	95378340		TAAATATGAATTTCCATCTTCTTTTACTCAAATGGTGGCATATTATACACACAGTTTTTT	exon sense-overlapping	NM_001256425	PDLIM5	PDZ and LIM domain protein 5 isoform c	+	95373007	95589378	59.7927	184.866	5.83676	7.4175	67.5965	56.5419	55.2396	179.29	164.942	210.366	6.12111	5.6356	5.75357	7.30555	7.33661	7.61034
ASHGA5P052004	0.035887	0.000839	2.99123	up	noncoding	NR_046186	PDLIM5	RefSeq	1648	chr4	+	95373007	95378340		TAAATATGAATTTCCATCTTCTTTTACTCAAATGGTGGCATATTATACACACAGTTTTTT	exon sense-overlapping	NM_001256426	PDLIM5	PDZ and LIM domain protein 5 isoform f	+	95373007	95589378	59.7927	184.866	5.83676	7.4175	67.5965	56.5419	55.2396	179.29	164.942	210.366	6.12111	5.6356	5.75357	7.30555	7.33661	7.61034
ASHGA5P052004	0.035887	0.000839	2.99123	up	noncoding	NR_046186	PDLIM5	RefSeq	1648	chr4	+	95373007	95378340		TAAATATGAATTTCCATCTTCTTTTACTCAAATGGTGGCATATTATACACACAGTTTTTT	exon sense-overlapping	NM_001256427	PDLIM5	PDZ and LIM domain protein 5 isoform g	+	95373007	95589378	59.7927	184.866	5.83676	7.4175	67.5965	56.5419	55.2396	179.29	164.942	210.366	6.12111	5.6356	5.75357	7.30555	7.33661	7.61034
ASHGA5P052004	0.035887	0.000839	2.99123	up	noncoding	NR_046186	PDLIM5	RefSeq	1648	chr4	+	95373007	95378340		TAAATATGAATTTCCATCTTCTTTTACTCAAATGGTGGCATATTATACACACAGTTTTTT	exon sense-overlapping	NM_001256428	PDLIM5	PDZ and LIM domain protein 5 isoform h	+	95373007	95589378	59.7927	184.866	5.83676	7.4175	67.5965	56.5419	55.2396	179.29	164.942	210.366	6.12111	5.6356	5.75357	7.30555	7.33661	7.61034
ASHGA5P052004	0.035887	0.000839	2.99123	up	noncoding	NR_046186	PDLIM5	RefSeq	1648	chr4	+	95373007	95378340		TAAATATGAATTTCCATCTTCTTTTACTCAAATGGTGGCATATTATACACACAGTTTTTT	exon sense-overlapping	NM_001256429	PDLIM5	PDZ and LIM domain protein 5 isoform i	+	95373007	95378340	59.7927	184.866	5.83676	7.4175	67.5965	56.5419	55.2396	179.29	164.942	210.366	6.12111	5.6356	5.75357	7.30555	7.33661	7.61034
ASHGA5P052004	0.035887	0.000839	2.99123	up	noncoding	NR_046186	PDLIM5	RefSeq	1648	chr4	+	95373007	95378340		TAAATATGAATTTCCATCTTCTTTTACTCAAATGGTGGCATATTATACACACAGTTTTTT	exon sense-overlapping	NM_006457	PDLIM5	PDZ and LIM domain protein 5 isoform a	+	95373007	95589378	59.7927	184.866	5.83676	7.4175	67.5965	56.5419	55.2396	179.29	164.942	210.366	6.12111	5.6356	5.75357	7.30555	7.33661	7.61034
ASHGA5P055865	0.157873	0.0229427	2.98825	up	noncoding	uc001vtl.1	AK126278	UCSC_knowngene	1939	chr13	+	113888345	113890284		TGTTTGTAAGGTTCCAGAATATCTTAACCATGTAAGTAAACGCTTAGAGGAAGAGGGAGA	exon sense-overlapping	NM_001008895	CUL4A	cullin-4A isoform 1	+	113863930	113919392	14.978	45.6261	3.85217	5.43147	13.4715	9.03721	22.4252	48.7278	45.3521	42.7983	4.20432	2.98156	4.37063	5.37943	5.511	5.40398
ASHGA5P055865	0.157873	0.0229427	2.98825	up	noncoding	uc001vtl.1	AK126278	UCSC_knowngene	1939	chr13	+	113888345	113890284		TGTTTGTAAGGTTCCAGAATATCTTAACCATGTAAGTAAACGCTTAGAGGAAGAGGGAGA	exon sense-overlapping	NM_003589	CUL4A	cullin-4A isoform 2	+	113863085	113919392	14.978	45.6261	3.85217	5.43147	13.4715	9.03721	22.4252	48.7278	45.3521	42.7983	4.20432	2.98156	4.37063	5.37943	5.511	5.40398
ASHGA5P014603	0.0277306	0.000355	2.9865	up	noncoding	ENST00000426408	AL583842.3	GENCODE	738	chr1	+	142619122	142665640	ENST00000411746, ENST00000424068, ENST00000432361, ENST00000443766, ENST00000446205, uc001ejd.1, uc011mfm.2	GAAAAAAGGTCACAGCTATGTTTCCAGTGTCCTCTGGGTGTTTCCAAGAGCAACAGGAAA	intergenic							360.426	1121.8	8.40681	9.98527	384.759	310.005	386.515	1199.22	1109.92	1056.25	8.48513	8.18999	8.54531	10.1024	10.0388	9.81458
ASHGA5P044888	0.197826	0.0370185	2.98352	up	noncoding	ENST00000518732	RP11-706J10.1	GENCODE	1663	chr8	+	77318888	77436591		TTCTTTTGGTATACTGCAAGGAACTATGAACTTTTAGTAACTACTATAAGCAACTGACAG	intergenic							19.7216	58.2256	4.19245	5.76947	20.8489	10.9391	27.3769	50.118	59.8237	64.7352	4.66708	3.2294	4.68087	5.42179	5.90566	5.98095
ASHGA5P029149	0.0659742	0.00359962	2.96704	up	noncoding	ENST00000554186	LINC00520	GENCODE	831	chr14	-	56259442	56263357		AGGAAGCTAGAAAATCAAAGTTGCACATGCTTGTTTTTTGTAACAAATTACAGTCAGGCT	intergenic							235.06	707.45	7.7566	9.32563	272.41	165.677	267.093	696.271	670.114	755.967	8.00228	7.24509	8.02244	9.30382	9.32319	9.34988
ASHGA5P029284	0.0352538	0.000783	2.9548	up	noncoding	ENST00000557070	RP11-594C13.1	GENCODE	544	chr14	-	87819413	88039366		CACGAACCCTGGAATTTGGAGGAGTCACTTCCACTGGAAAATACTTTTATATTATTTATA	intergenic							71.7221	218.436	6.09606	7.65912	53.7571	91.1492	70.26	207.084	211.611	236.614	5.82502	6.35513	6.10802	7.51837	7.68684	7.77215
ASHGA5P019056	0.127878	0.015403	2.95288	up	noncoding	ENST00000491962	RP11-34P13.13	GENCODE	278	chr1	-	165888	168767	ENST00000417964, ENST00000428504, ENST00000433986, ENST00000446912, ENST00000447412, ENST00000466557, ENST00000568048, NR_029401, uc002fqr.2	AGAAAATATGACATGAACTTATGAATTCAACAGGTGAAGATTTACAACTTGATAAATCAA	intergenic							7.37601	21.4238	2.73808	4.3002	6.24277	5	10.8853	18.5145	16.3678	29.3891	2.66711	2.36033	3.1868	3.91335	4.09579	4.89147
ASHGA5P054617	0.216883	0.0455399	2.95113	up	noncoding	ENST00000528844	RP11-383C5.4	GENCODE	718	chr10	-	127395805	127408115		CCATAAAACTGATTGGACATAATTGGTGTGGGTTTATGATTTGTTTTGGAAAAACCTGAG	natural antisense	NM_001202438	C10orf137	erythroid differentiation-related factor 1 isoform 1	+	127408083	127452712	171.462	466.888	7.17951	8.74077	228.144	76.5569	209.686	455.381	450.204	495.077	7.761	6.09346	7.68406	8.68251	8.75947	8.78035
ASHGA5P054617	0.216883	0.0455399	2.95113	up	noncoding	ENST00000528844	RP11-383C5.4	GENCODE	718	chr10	-	127395805	127408115		CCATAAAACTGATTGGACATAATTGGTGTGGGTTTATGATTTGTTTTGGAAAAACCTGAG	natural antisense	NM_015608	C10orf137	erythroid differentiation-related factor 1 isoform 2	+	127408083	127452712	171.462	466.888	7.17951	8.74077	228.144	76.5569	209.686	455.381	450.204	495.077	7.761	6.09346	7.68406	8.68251	8.75947	8.78035
ASHGA5P015632	0.0142878	1.84e-05	2.94583	up	noncoding	ENST00000422108	RP11-443P15.2	GENCODE	571	chr3	+	185677750	185692987	ENST00000445507	CCTGAATGATAAAGCATCGGTGGACAGTGCCTTAAAAGGGGAAGCTGGTGGCAGACTCCG	intergenic							50.9656	155.406	5.61906	7.17774	48.5045	56.6631	47.7294	156.796	145.647	163.776	5.68771	5.63788	5.53161	7.10543	7.16343	7.26435
ASHGA5P026996	0.147611	0.0203126	2.94496	up	noncoding	ENST00000421331	NEXN-AS1	GENCODE	2292	chr1	-	78347032	78355224		TTGATGTACCAGTTGCTTTGCTGTGGCTTTTAAGTAAAGAATAAAAAGTGTCATAGAAGG	natural antisense	NM_001172309	NEXN	nexilin isoform 2	+	78354199	78409578	447.203	1266.63	8.60514	10.1634	589.891	237.041	514.677	1305.87	1232.88	1261.13	9.08216	7.7785	8.95477	10.2264	10.1973	10.0665
ASHGA5P026996	0.147611	0.0203126	2.94496	up	noncoding	ENST00000421331	NEXN-AS1	GENCODE	2292	chr1	-	78347032	78355224		TTGATGTACCAGTTGCTTTGCTGTGGCTTTTAAGTAAAGAATAAAAAGTGTCATAGAAGG	natural antisense	NM_144573	NEXN	nexilin isoform 1	+	78354199	78409578	447.203	1266.63	8.60514	10.1634	589.891	237.041	514.677	1305.87	1232.88	1261.13	9.08216	7.7785	8.95477	10.2264	10.1973	10.0665
ASHGA5P036236	0.0446499	0.00145713	2.94436	up	noncoding	TCONS_00026862	XLOC_012908	LincRNAs identified by Cabili et al	3204	chr19	+	781567	786255		TCTTCCGGAATTCTCTACAATATCTGGAAGTGACCAAGAAAATTCCAGAACCCGGAGGCT	intergenic							6.76336	19.6152	2.66191	4.21986	6.24277	5.06418	8.98314	20.4877	21.914	16.4441	2.66711	2.4182	2.90042	4.06812	4.50608	4.08539
ASHGA5P045003	0.0242175	0.000189	2.93574	up	noncoding	ENST00000517482	RP11-383J24.1	GENCODE	553	chr8	+	125283923	125289825		TGGAGAGACCAAGTTTCAGCAGCCACTAAGCTGTCAAGGCTCTTTAAAAATCTGATTCCT	intergenic							136.51	415.753	7.02827	8.58199	129.763	137.39	142.378	429.502	447.069	370.689	6.98647	6.95958	7.13875	8.60308	8.74948	8.39341
ASHGA5P042071	0.0265589	0.000319	2.93339	up	noncoding	ENST00000576956	COX5BP2	GENCODE	1125	chr6	-	136355168	136356293		GGTGCTCCAGTCACTAGGCAGATAAGCATTTATTATACATGATTTGTAAAATAAGGCATT	intronic antisense	NM_018945	PDE7B	cAMP-specific 3',5'-cyclic phosphodiesterase 7B	+	136172833	136516709	96.6523	291.133	6.52515	8.07771	106.101	85.9311	97.9253	303.81	271.281	298.308	6.71619	6.26784	6.5914	8.09119	8.05124	8.09071
ASHGA5P052417	0.107555	0.010534	2.92972	up	noncoding	NR_036536	SNHG4	RefSeq	1047	chr5	+	138609440	138618873		AGCCCGTAAGCTTATAGTAGAGGATGGGGATTTTGTTATCAGCTGCTAAAAGGGAGAAGC	exon sense-overlapping	NM_001194954	MATR3	matrin-3 isoform a	+	138609440	138667366	8.21383	22.0818	2.84149	4.39225	6.24277	5	13.3987	26.0551	19.1346	21.0557	2.66711	2.36033	3.49703	4.43559	4.31143	4.42975
ASHGA5P052417	0.107555	0.010534	2.92972	up	noncoding	NR_036536	SNHG4	RefSeq	1047	chr5	+	138609440	138618873		AGCCCGTAAGCTTATAGTAGAGGATGGGGATTTTGTTATCAGCTGCTAAAAGGGAGAAGC	exon sense-overlapping	NM_199189	MATR3	matrin-3 isoform a	+	138609440	138667366	8.21383	22.0818	2.84149	4.39225	6.24277	5	13.3987	26.0551	19.1346	21.0557	2.66711	2.36033	3.49703	4.43559	4.31143	4.42975
ASHGA5P027646	0.105475	0.0101227	2.9276	up	noncoding	TCONS_00011222	XLOC_005751	LincRNAs identified by Cabili et al	1458	chr6	-	57125323	57128144	TCONS_00011511	CAAGGATTGGAGACCAAAAAACAAACGTATGACATCATGCTATAATTTCACACACACAGA	intergenic							286.071	833.045	8.00468	9.5544	353.866	175.612	328.734	794.463	805.971	898.701	8.36955	7.33304	8.31145	9.4902	9.58109	9.59192
ASHGA5P026350	0.0265589	0.000309	2.92727	up	noncoding	ENST00000533793	RP11-702F3.3	GENCODE	941	chr11	+	46193497	46198656		TTCCCCAAAGGTGTTTATGAATCCAAAATCTGAGAGAGAGAAGACAAGATGAAGTCACAG	intergenic							13.8028	42.8212	3.79103	5.34059	10.8222	16.606	13.9803	45.6929	43.8172	38.9534	3.9843	3.81078	3.57802	5.28279	5.46367	5.27531
ASHGA5P035236	0.000131	5.25e-09	2.92119	up	noncoding	NR_015395	LOC541471	RefSeq	809	chr2	-	112124590	112252692	ENST00000409054	TTATAAATCTTCAATACATCCTGTCCCCCTAAAACGGCATCTGGGTCTTTTGAGGGTTAA	intergenic							7655.97	24304.9	12.8967	14.4432	8302.51	6692.77	7972.63	24008.8	23893.7	25012.2	12.8957	12.8923	12.902	14.452	14.4503	14.4274
ASHGA5P031021	0.197659	0.0369475	2.91967	up	noncoding	TCONS_00007029	XLOC_002900	LincRNAs identified by Cabili et al	826	chr3	+	164280959	164334281		TAATTGCTTTCACCTATCTTGTTGTATTCTCATGATAGCTTATTGGGTGTAACCAACTAC	intergenic							25.7944	74.1024	4.53391	6.07972	37.4554	16.3777	23.5503	98.0604	51.8699	72.3769	5.36605	3.78726	4.44842	6.407	5.69946	6.13269
ASHGA5P035748	0.0217366	6.81e-05	2.90913	up	noncoding	ENST00000457901	AC067959.1	GENCODE	504	chr2	+	21444056	21486958		TAGTATGTAAGAGCACGTGAACTGGTGCCTGGGACCTCTACCTGTTTTAGTATGATAGCA	intergenic							235.192	715.813	7.80652	9.34711	216.68	256.344	232.552	713.019	739.052	695.367	7.6891	7.90041	7.83005	9.34082	9.46272	9.23778
ASHGA5P051852	0.0227085	8.36e-05	2.90897	up	noncoding	ENST00000449003	AC024560.3	GENCODE	1503	chr3	-	197341852	197354742	ENST00000418868, uc010iao.2, uc011bug.2	GACTGCAGACGTATCGGGGGTCCGGAGCCTGTCGCGGCTGCTAAGCGCTCGGCGCCTGGC	intergenic							11.8693	36.9805	3.58737	5.12788	8.28449	14.5596	12.7639	41.672	35.8639	33.4057	3.72882	3.60759	3.42569	5.14265	5.17944	5.06155
ASHGA5P044446	0.103759	0.0097913	2.90211	up	noncoding	TCONS_00018417	XLOC_008704	LincRNAs identified by Cabili et al	551	chr10	-	4790106	4806336		TCATAAAACGTGATTGATGCATGATGATGATAATGACCAACCTACCATCATGGACATGAC	intergenic							191.636	552.25	7.44345	8.98056	218.03	122.309	234.571	537.641	553.114	565.994	7.69759	6.78955	7.84322	8.92672	9.05403	8.96092
ASHGA5P029146	0.00902177	2.08e-06	2.90188	up	noncoding	ENST00000554221	LINC00520	GENCODE	348	chr14	-	56249126	56263406	ENST00000560336, NR_026796, NR_026797	CTGCAATTCACAAGAACAGTATATCCTGGTGATTCCTCAGAACAGAACAGACTCAAAAAA	intergenic							10738.5	33911.4	13.3919	14.9289	11613.6	9034.98	11566.9	32799.8	32885.8	36048.6	13.3791	13.3404	13.4562	14.91	14.9173	14.9593
ASHGA5P019338	0.026039	0.000286	2.90184	up	noncoding	NR_047638	UTY	RefSeq	6421	chrY	-	15360258	15592550	NR_047600, NR_047602, NR_047621, NR_047627, NR_047634, NR_047645	AATGCTGAAAAGGAAGTATCATTCTGCAAAGGAGGCATATGAACAACTTTTGCAGACAGA	exon sense-overlapping	NM_001258249	UTY	histone demethylase UTY isoform 4	-	15360258	15592550	6.09661	17.5634	2.52749	4.06445	6.24277	5	7.04705	18.4471	15.9093	18.3339	2.66711	2.36033	2.55502	3.90847	4.05426	4.23064
ASHGA5P019338	0.026039	0.000286	2.90184	up	noncoding	NR_047638	UTY	RefSeq	6421	chrY	-	15360258	15592550	NR_047600, NR_047602, NR_047621, NR_047627, NR_047634, NR_047645	AATGCTGAAAAGGAAGTATCATTCTGCAAAGGAGGCATATGAACAACTTTTGCAGACAGA	exon sense-overlapping	NM_001258250	UTY	histone demethylase UTY isoform 5	-	15360258	15592550	6.09661	17.5634	2.52749	4.06445	6.24277	5	7.04705	18.4471	15.9093	18.3339	2.66711	2.36033	2.55502	3.90847	4.05426	4.23064
ASHGA5P019338	0.026039	0.000286	2.90184	up	noncoding	NR_047638	UTY	RefSeq	6421	chrY	-	15360258	15592550	NR_047600, NR_047602, NR_047621, NR_047627, NR_047634, NR_047645	AATGCTGAAAAGGAAGTATCATTCTGCAAAGGAGGCATATGAACAACTTTTGCAGACAGA	exon sense-overlapping	NM_001258251	UTY	histone demethylase UTY isoform 6	-	15360258	15592550	6.09661	17.5634	2.52749	4.06445	6.24277	5	7.04705	18.4471	15.9093	18.3339	2.66711	2.36033	2.55502	3.90847	4.05426	4.23064
ASHGA5P019338	0.026039	0.000286	2.90184	up	noncoding	NR_047638	UTY	RefSeq	6421	chrY	-	15360258	15592550	NR_047600, NR_047602, NR_047621, NR_047627, NR_047634, NR_047645	AATGCTGAAAAGGAAGTATCATTCTGCAAAGGAGGCATATGAACAACTTTTGCAGACAGA	exon sense-overlapping	NM_001258252	UTY	histone demethylase UTY isoform 7	-	15360258	15592550	6.09661	17.5634	2.52749	4.06445	6.24277	5	7.04705	18.4471	15.9093	18.3339	2.66711	2.36033	2.55502	3.90847	4.05426	4.23064
ASHGA5P019338	0.026039	0.000286	2.90184	up	noncoding	NR_047638	UTY	RefSeq	6421	chrY	-	15360258	15592550	NR_047600, NR_047602, NR_047621, NR_047627, NR_047634, NR_047645	AATGCTGAAAAGGAAGTATCATTCTGCAAAGGAGGCATATGAACAACTTTTGCAGACAGA	exon sense-overlapping	NM_001258253	UTY	histone demethylase UTY isoform 8	-	15360258	15592550	6.09661	17.5634	2.52749	4.06445	6.24277	5	7.04705	18.4471	15.9093	18.3339	2.66711	2.36033	2.55502	3.90847	4.05426	4.23064
ASHGA5P019338	0.026039	0.000286	2.90184	up	noncoding	NR_047638	UTY	RefSeq	6421	chrY	-	15360258	15592550	NR_047600, NR_047602, NR_047621, NR_047627, NR_047634, NR_047645	AATGCTGAAAAGGAAGTATCATTCTGCAAAGGAGGCATATGAACAACTTTTGCAGACAGA	exon sense-overlapping	NM_001258254	UTY	histone demethylase UTY isoform 9	-	15360258	15592550	6.09661	17.5634	2.52749	4.06445	6.24277	5	7.04705	18.4471	15.9093	18.3339	2.66711	2.36033	2.55502	3.90847	4.05426	4.23064
ASHGA5P019338	0.026039	0.000286	2.90184	up	noncoding	NR_047638	UTY	RefSeq	6421	chrY	-	15360258	15592550	NR_047600, NR_047602, NR_047621, NR_047627, NR_047634, NR_047645	AATGCTGAAAAGGAAGTATCATTCTGCAAAGGAGGCATATGAACAACTTTTGCAGACAGA	exon sense-overlapping	NM_001258255	UTY	histone demethylase UTY isoform 10	-	15360258	15592550	6.09661	17.5634	2.52749	4.06445	6.24277	5	7.04705	18.4471	15.9093	18.3339	2.66711	2.36033	2.55502	3.90847	4.05426	4.23064
ASHGA5P019338	0.026039	0.000286	2.90184	up	noncoding	NR_047638	UTY	RefSeq	6421	chrY	-	15360258	15592550	NR_047600, NR_047602, NR_047621, NR_047627, NR_047634, NR_047645	AATGCTGAAAAGGAAGTATCATTCTGCAAAGGAGGCATATGAACAACTTTTGCAGACAGA	exon sense-overlapping	NM_001258256	UTY	histone demethylase UTY isoform 11	-	15360258	15592550	6.09661	17.5634	2.52749	4.06445	6.24277	5	7.04705	18.4471	15.9093	18.3339	2.66711	2.36033	2.55502	3.90847	4.05426	4.23064
ASHGA5P019338	0.026039	0.000286	2.90184	up	noncoding	NR_047638	UTY	RefSeq	6421	chrY	-	15360258	15592550	NR_047600, NR_047602, NR_047621, NR_047627, NR_047634, NR_047645	AATGCTGAAAAGGAAGTATCATTCTGCAAAGGAGGCATATGAACAACTTTTGCAGACAGA	exon sense-overlapping	NM_001258257	UTY	histone demethylase UTY isoform 12	-	15360258	15592550	6.09661	17.5634	2.52749	4.06445	6.24277	5	7.04705	18.4471	15.9093	18.3339	2.66711	2.36033	2.55502	3.90847	4.05426	4.23064
ASHGA5P019338	0.026039	0.000286	2.90184	up	noncoding	NR_047638	UTY	RefSeq	6421	chrY	-	15360258	15592550	NR_047600, NR_047602, NR_047621, NR_047627, NR_047634, NR_047645	AATGCTGAAAAGGAAGTATCATTCTGCAAAGGAGGCATATGAACAACTTTTGCAGACAGA	exon sense-overlapping	NM_001258258	UTY	histone demethylase UTY isoform 13	-	15360258	15592550	6.09661	17.5634	2.52749	4.06445	6.24277	5	7.04705	18.4471	15.9093	18.3339	2.66711	2.36033	2.55502	3.90847	4.05426	4.23064
ASHGA5P019338	0.026039	0.000286	2.90184	up	noncoding	NR_047638	UTY	RefSeq	6421	chrY	-	15360258	15592550	NR_047600, NR_047602, NR_047621, NR_047627, NR_047634, NR_047645	AATGCTGAAAAGGAAGTATCATTCTGCAAAGGAGGCATATGAACAACTTTTGCAGACAGA	exon sense-overlapping	NM_001258259	UTY	histone demethylase UTY isoform 14	-	15360258	15592550	6.09661	17.5634	2.52749	4.06445	6.24277	5	7.04705	18.4471	15.9093	18.3339	2.66711	2.36033	2.55502	3.90847	4.05426	4.23064
ASHGA5P019338	0.026039	0.000286	2.90184	up	noncoding	NR_047638	UTY	RefSeq	6421	chrY	-	15360258	15592550	NR_047600, NR_047602, NR_047621, NR_047627, NR_047634, NR_047645	AATGCTGAAAAGGAAGTATCATTCTGCAAAGGAGGCATATGAACAACTTTTGCAGACAGA	exon sense-overlapping	NM_001258260	UTY	histone demethylase UTY isoform 15	-	15360258	15592550	6.09661	17.5634	2.52749	4.06445	6.24277	5	7.04705	18.4471	15.9093	18.3339	2.66711	2.36033	2.55502	3.90847	4.05426	4.23064
ASHGA5P019338	0.026039	0.000286	2.90184	up	noncoding	NR_047638	UTY	RefSeq	6421	chrY	-	15360258	15592550	NR_047600, NR_047602, NR_047621, NR_047627, NR_047634, NR_047645	AATGCTGAAAAGGAAGTATCATTCTGCAAAGGAGGCATATGAACAACTTTTGCAGACAGA	exon sense-overlapping	NM_001258261	UTY	histone demethylase UTY isoform 16	-	15360258	15592550	6.09661	17.5634	2.52749	4.06445	6.24277	5	7.04705	18.4471	15.9093	18.3339	2.66711	2.36033	2.55502	3.90847	4.05426	4.23064
ASHGA5P019338	0.026039	0.000286	2.90184	up	noncoding	NR_047638	UTY	RefSeq	6421	chrY	-	15360258	15592550	NR_047600, NR_047602, NR_047621, NR_047627, NR_047634, NR_047645	AATGCTGAAAAGGAAGTATCATTCTGCAAAGGAGGCATATGAACAACTTTTGCAGACAGA	exon sense-overlapping	NM_001258262	UTY	histone demethylase UTY isoform 17	-	15360258	15592550	6.09661	17.5634	2.52749	4.06445	6.24277	5	7.04705	18.4471	15.9093	18.3339	2.66711	2.36033	2.55502	3.90847	4.05426	4.23064
ASHGA5P019338	0.026039	0.000286	2.90184	up	noncoding	NR_047638	UTY	RefSeq	6421	chrY	-	15360258	15592550	NR_047600, NR_047602, NR_047621, NR_047627, NR_047634, NR_047645	AATGCTGAAAAGGAAGTATCATTCTGCAAAGGAGGCATATGAACAACTTTTGCAGACAGA	exon sense-overlapping	NM_001258263	UTY	histone demethylase UTY isoform 18	-	15360258	15592550	6.09661	17.5634	2.52749	4.06445	6.24277	5	7.04705	18.4471	15.9093	18.3339	2.66711	2.36033	2.55502	3.90847	4.05426	4.23064
ASHGA5P019338	0.026039	0.000286	2.90184	up	noncoding	NR_047638	UTY	RefSeq	6421	chrY	-	15360258	15592550	NR_047600, NR_047602, NR_047621, NR_047627, NR_047634, NR_047645	AATGCTGAAAAGGAAGTATCATTCTGCAAAGGAGGCATATGAACAACTTTTGCAGACAGA	exon sense-overlapping	NM_001258264	UTY	histone demethylase UTY isoform 19	-	15360258	15592550	6.09661	17.5634	2.52749	4.06445	6.24277	5	7.04705	18.4471	15.9093	18.3339	2.66711	2.36033	2.55502	3.90847	4.05426	4.23064
ASHGA5P019338	0.026039	0.000286	2.90184	up	noncoding	NR_047638	UTY	RefSeq	6421	chrY	-	15360258	15592550	NR_047600, NR_047602, NR_047621, NR_047627, NR_047634, NR_047645	AATGCTGAAAAGGAAGTATCATTCTGCAAAGGAGGCATATGAACAACTTTTGCAGACAGA	exon sense-overlapping	NM_001258265	UTY	histone demethylase UTY isoform 20	-	15360258	15592550	6.09661	17.5634	2.52749	4.06445	6.24277	5	7.04705	18.4471	15.9093	18.3339	2.66711	2.36033	2.55502	3.90847	4.05426	4.23064
ASHGA5P019338	0.026039	0.000286	2.90184	up	noncoding	NR_047638	UTY	RefSeq	6421	chrY	-	15360258	15592550	NR_047600, NR_047602, NR_047621, NR_047627, NR_047634, NR_047645	AATGCTGAAAAGGAAGTATCATTCTGCAAAGGAGGCATATGAACAACTTTTGCAGACAGA	exon sense-overlapping	NM_001258266	UTY	histone demethylase UTY isoform 21	-	15360258	15592550	6.09661	17.5634	2.52749	4.06445	6.24277	5	7.04705	18.4471	15.9093	18.3339	2.66711	2.36033	2.55502	3.90847	4.05426	4.23064
ASHGA5P019338	0.026039	0.000286	2.90184	up	noncoding	NR_047638	UTY	RefSeq	6421	chrY	-	15360258	15592550	NR_047600, NR_047602, NR_047621, NR_047627, NR_047634, NR_047645	AATGCTGAAAAGGAAGTATCATTCTGCAAAGGAGGCATATGAACAACTTTTGCAGACAGA	exon sense-overlapping	NM_001258267	UTY	histone demethylase UTY isoform 22	-	15360258	15592550	6.09661	17.5634	2.52749	4.06445	6.24277	5	7.04705	18.4471	15.9093	18.3339	2.66711	2.36033	2.55502	3.90847	4.05426	4.23064
ASHGA5P019338	0.026039	0.000286	2.90184	up	noncoding	NR_047638	UTY	RefSeq	6421	chrY	-	15360258	15592550	NR_047600, NR_047602, NR_047621, NR_047627, NR_047634, NR_047645	AATGCTGAAAAGGAAGTATCATTCTGCAAAGGAGGCATATGAACAACTTTTGCAGACAGA	exon sense-overlapping	NM_001258268	UTY	histone demethylase UTY isoform 23	-	15360258	15592550	6.09661	17.5634	2.52749	4.06445	6.24277	5	7.04705	18.4471	15.9093	18.3339	2.66711	2.36033	2.55502	3.90847	4.05426	4.23064
ASHGA5P019338	0.026039	0.000286	2.90184	up	noncoding	NR_047638	UTY	RefSeq	6421	chrY	-	15360258	15592550	NR_047600, NR_047602, NR_047621, NR_047627, NR_047634, NR_047645	AATGCTGAAAAGGAAGTATCATTCTGCAAAGGAGGCATATGAACAACTTTTGCAGACAGA	exon sense-overlapping	NM_001258269	UTY	histone demethylase UTY isoform 24	-	15360258	15592550	6.09661	17.5634	2.52749	4.06445	6.24277	5	7.04705	18.4471	15.9093	18.3339	2.66711	2.36033	2.55502	3.90847	4.05426	4.23064
ASHGA5P019338	0.026039	0.000286	2.90184	up	noncoding	NR_047638	UTY	RefSeq	6421	chrY	-	15360258	15592550	NR_047600, NR_047602, NR_047621, NR_047627, NR_047634, NR_047645	AATGCTGAAAAGGAAGTATCATTCTGCAAAGGAGGCATATGAACAACTTTTGCAGACAGA	exon sense-overlapping	NM_001258270	UTY	histone demethylase UTY isoform 25	-	15360258	15592550	6.09661	17.5634	2.52749	4.06445	6.24277	5	7.04705	18.4471	15.9093	18.3339	2.66711	2.36033	2.55502	3.90847	4.05426	4.23064
ASHGA5P019338	0.026039	0.000286	2.90184	up	noncoding	NR_047638	UTY	RefSeq	6421	chrY	-	15360258	15592550	NR_047600, NR_047602, NR_047621, NR_047627, NR_047634, NR_047645	AATGCTGAAAAGGAAGTATCATTCTGCAAAGGAGGCATATGAACAACTTTTGCAGACAGA	exon sense-overlapping	NM_007125	UTY	histone demethylase UTY isoform 3	-	15360258	15592550	6.09661	17.5634	2.52749	4.06445	6.24277	5	7.04705	18.4471	15.9093	18.3339	2.66711	2.36033	2.55502	3.90847	4.05426	4.23064
ASHGA5P019338	0.026039	0.000286	2.90184	up	noncoding	NR_047638	UTY	RefSeq	6421	chrY	-	15360258	15592550	NR_047600, NR_047602, NR_047621, NR_047627, NR_047634, NR_047645	AATGCTGAAAAGGAAGTATCATTCTGCAAAGGAGGCATATGAACAACTTTTGCAGACAGA	exon sense-overlapping	NM_182659	UTY	histone demethylase UTY isoform 2	-	15409388	15592550	6.09661	17.5634	2.52749	4.06445	6.24277	5	7.04705	18.4471	15.9093	18.3339	2.66711	2.36033	2.55502	3.90847	4.05426	4.23064
ASHGA5P019338	0.026039	0.000286	2.90184	up	noncoding	NR_047638	UTY	RefSeq	6421	chrY	-	15360258	15592550	NR_047600, NR_047602, NR_047621, NR_047627, NR_047634, NR_047645	AATGCTGAAAAGGAAGTATCATTCTGCAAAGGAGGCATATGAACAACTTTTGCAGACAGA	exon sense-overlapping	NM_182660	UTY	histone demethylase UTY isoform 1	-	15434913	15592550	6.09661	17.5634	2.52749	4.06445	6.24277	5	7.04705	18.4471	15.9093	18.3339	2.66711	2.36033	2.55502	3.90847	4.05426	4.23064
ASHGA5P040407	0.138774	0.0180663	2.89905	up	noncoding	ENST00000510469	CTD-2263F21.1	GENCODE	456	chr5	-	38461028	38468409		GCTGTGAATATTGAGACAAAGTATGAAAAGTACCTGGCAACTGGAGATGTTTAATAAACT	intronic antisense	NM_001205301	EGFLAM	pikachurin isoform 5 precursor	+	38258510	38465582	1227.15	3438.21	10.0783	11.6139	1581.43	625.945	1474.07	3360.77	3482.93	3470.94	10.4936	9.28971	10.4515	11.6125	11.6962	11.5328
ASHGA5P040407	0.138774	0.0180663	2.89905	up	noncoding	ENST00000510469	CTD-2263F21.1	GENCODE	456	chr5	-	38461028	38468409		GCTGTGAATATTGAGACAAAGTATGAAAAGTACCTGGCAACTGGAGATGTTTAATAAACT	intronic antisense	NM_152403	EGFLAM	pikachurin isoform 1 precursor	+	38258510	38465582	1227.15	3438.21	10.0783	11.6139	1581.43	625.945	1474.07	3360.77	3482.93	3470.94	10.4936	9.28971	10.4515	11.6125	11.6962	11.5328
ASHGA5P040407	0.138774	0.0180663	2.89905	up	noncoding	ENST00000510469	CTD-2263F21.1	GENCODE	456	chr5	-	38461028	38468409		GCTGTGAATATTGAGACAAAGTATGAAAAGTACCTGGCAACTGGAGATGTTTAATAAACT	intronic antisense	NM_182798	EGFLAM	pikachurin isoform 2	+	38403633	38465582	1227.15	3438.21	10.0783	11.6139	1581.43	625.945	1474.07	3360.77	3482.93	3470.94	10.4936	9.28971	10.4515	11.6125	11.6962	11.5328
ASHGA5P040407	0.138774	0.0180663	2.89905	up	noncoding	ENST00000510469	CTD-2263F21.1	GENCODE	456	chr5	-	38461028	38468409		GCTGTGAATATTGAGACAAAGTATGAAAAGTACCTGGCAACTGGAGATGTTTAATAAACT	intronic antisense	NM_182801	EGFLAM	pikachurin isoform 4	+	38445577	38465582	1227.15	3438.21	10.0783	11.6139	1581.43	625.945	1474.07	3360.77	3482.93	3470.94	10.4936	9.28971	10.4515	11.6125	11.6962	11.5328
ASHGA5P039320	0.21729	0.0456674	2.89657	up	noncoding	ENST00000515205	RP11-539L10.3	GENCODE	422	chr4	-	6672451	6675557	ENST00000513179	CACCTCAAAAAGAATTGTCTCTTGGTATGAGTGGAATGGAATAAAATACATGGAAACCCA	intergenic							3033.69	7934.24	11.3086	12.8429	4170.06	1158.22	3772.79	7523.64	7632.26	8646.82	11.8876	10.2391	11.799	12.8277	12.8576	12.8435
ASHGA5P026050	0.0549502	0.00235662	2.89276	up	noncoding	ENST00000532563	RP11-264E20.1	GENCODE	464	chr11	-	128486569	128491711		CTCGCAGAGAGGAGGGATTTGGAAAATACTCCTTGAGTGGAATTCAGTGATTTGTTTAAG	intergenic							13.7437	42.5435	3.79207	5.32451	10.8332	13.0051	17.393	39.975	47.3106	40.3448	3.98487	3.44611	3.94521	5.08145	5.56845	5.32363
ASHGA5P035901	0.0361056	0.000849	2.89077	up	noncoding	ENST00000452716	AC023115.3	GENCODE	1074	chr2	+	67313577	67523207		GTCACTTTCAGCTTGTTACAAACCTTGATTCTGAATCAAATTCTAGTGTGCAGTCTAAAA	intergenic							185.971	554.194	7.45363	8.98509	199.987	153.218	204.709	537.681	560.044	564.857	7.5838	7.12624	7.65085	8.92698	9.06982	8.95847
ASHGA5P025866	0.0238892	0.000137	2.88666	up	noncoding	NR_045023	C17orf76-AS1	RefSeq	578	chr17	+	16342300	16373962		TATTGGAGCCAGGAGCCTGCCATGAGGCATGACTCCACAGTTTCTGCAACAACAGAGCCG	intronic antisense	NM_001113567	FAM211A	leucine-rich repeat-containing protein FAM211A isoform 1	-	16345318	16395505	1136.19	3432.93	10.0821	11.6115	1240.87	941.226	1226.47	3506.54	3403.26	3388.98	10.1489	9.90335	10.1939	11.6749	11.6608	11.4987
ASHGA5P025866	0.0238892	0.000137	2.88666	up	noncoding	NR_045023	C17orf76-AS1	RefSeq	578	chr17	+	16342300	16373962		TATTGGAGCCAGGAGCCTGCCATGAGGCATGACTCCACAGTTTCTGCAACAACAGAGCCG	intronic antisense	NM_207387	FAM211A	leucine-rich repeat-containing protein FAM211A isoform 2	-	16345318	16395505	1136.19	3432.93	10.0821	11.6115	1240.87	941.226	1226.47	3506.54	3403.26	3388.98	10.1489	9.90335	10.1939	11.6749	11.6608	11.4987
ASHGA5P038732	0.0430772	0.00131119	2.88498	up	noncoding	ENST00000561507	RP11-1024P17.1	GENCODE	1916	chr3	+	30739152	30741068		CTGACACAATGTAGGAGCAATCCATGGTACTCAAAGAATATTATGGAATTTAACAACAAG	intergenic							58.924	174.65	5.81688	7.34544	62.9987	50.4758	63.2975	168.394	178.851	176.704	6.03286	5.46516	5.95262	7.21541	7.45401	7.36691
ASHGA5P041059	0.16862	0.0264342	2.8822	up	noncoding	ENST00000508437	LINC00604	GENCODE	499	chr5	+	40260758	40267759		GGGAAAGTGGATAAAATGTTTTCTGTGTGGAAAGGACAAATAACAGTTAATTTCTACTGG	intergenic							25.2949	73.8073	4.56211	6.08928	31.4733	16.9672	27.4442	59.433	71.1302	90.8588	5.15526	3.84748	4.68359	5.66841	6.15215	6.44729
ASHGA5P025633	0.0265589	0.000315	2.87811	up	noncoding	uc003kkf.2	FLJ42709	UCSC_knowngene	2792	chr5	-	92745064	92917003	NR_021491, uc003kkc.2	AACATTCTATATACACTGCCTCTAGGACTGGGACAGATAGCCACTGAGTACCTGCTTCAA	intergenic							6618.06	20639.4	12.6713	14.1965	7379.76	5358.96	7115.46	22104	21264.2	18550	12.7328	12.5408	12.7404	14.327	14.293	13.9693
ASHGA5P025795	0.092982	0.00789306	2.87199	up	noncoding	NR_037930	SLMO2-ATP5E	RefSeq	768	chr20	-	57603732	57617901		TTCGGAGCACGTCTTTGAATTTCATTTACAAACATGGTTTCAGTAGATGAGAGACTTATA	exon sense-overlapping	NM_001256403	SLMO2	protein slowmo homolog 2 isoform 2	-	57608199	57617901	45.5422	142.145	5.46743	6.98948	40.8346	44.9201	50.8718	103.027	129.614	193.793	5.47063	5.29935	5.63231	6.47932	6.99269	7.49644
ASHGA5P025795	0.092982	0.00789306	2.87199	up	noncoding	NR_037930	SLMO2-ATP5E	RefSeq	768	chr20	-	57603732	57617901		TTCGGAGCACGTCTTTGAATTTCATTTACAAACATGGTTTCAGTAGATGAGAGACTTATA	exon sense-overlapping	NM_006886	ATP5E	ATP synthase subunit epsilon, mitochondrial	-	57603732	57607422	45.5422	142.145	5.46743	6.98948	40.8346	44.9201	50.8718	103.027	129.614	193.793	5.47063	5.29935	5.63231	6.47932	6.99269	7.49644
ASHGA5P025795	0.092982	0.00789306	2.87199	up	noncoding	NR_037930	SLMO2-ATP5E	RefSeq	768	chr20	-	57603732	57617901		TTCGGAGCACGTCTTTGAATTTCATTTACAAACATGGTTTCAGTAGATGAGAGACTTATA	exon sense-overlapping	NM_016045	SLMO2	protein slowmo homolog 2 isoform 1	-	57608199	57617901	45.5422	142.145	5.46743	6.98948	40.8346	44.9201	50.8718	103.027	129.614	193.793	5.47063	5.29935	5.63231	6.47932	6.99269	7.49644
ASHGA5P054439	0.0351393	0.000764	2.87027	up	noncoding	uc001jby.3	LOC100133308	UCSC_knowngene	2397	chr10	-	45594923	45603436		CACCAGATATTGGGAAGCTCACAAAGTTGCAGATAGTAAGTAAGTTATCTAAATTCTTAG	intergenic							805.826	2474.14	9.58504	11.1062	911.519	701.707	804.252	2069.29	2163.79	3189.33	9.69947	9.47054	9.58512	10.9055	11.0114	11.4018
ASHGA5P050572	0.100802	0.00925203	2.86789	up	noncoding	uc002suy.1	AL832439	UCSC_knowngene	3115	chr2	-	96472812	96492729	ENST00000411738, NR_040097, uc002sux.1	CTTTTTCAAACAAAGTTTCATGTTCTAATCATTGTCTGATTTCAGCATTAAATGAAACAC	intergenic							3586.94	10128.4	11.6803	13.2003	4292.41	1971.16	4497.24	10129.4	9817.66	10438.1	11.934	11.0434	12.0636	13.2567	13.2145	13.1298
ASHGA5P044520	0.0726447	0.00452268	2.86574	up	noncoding	ENST00000526947	RP11-550A5.2	GENCODE	722	chr8	-	126360437	126363658		CCTCACAGGATGGCAAAGTTCAACAAACATAAATTTCAACAAAAATACTAGAACACAGGT	intronic antisense	NM_173685	NSMCE2	E3 SUMO-protein ligase NSE2	+	126104082	126379367	29.3035	87.1324	4.82625	6.34515	29.6615	23.9969	34.252	83.1328	78.1524	100.112	5.08409	4.36444	5.0302	6.16268	6.28352	6.58926
ASHGA5P041268	0.0244509	0.00021	2.86233	up	noncoding	uc021ybu.1	HM358988	UCSC_knowngene	310	chr5	+	97674677	97674987		AATCATAAGATGACCCAGATCACGTTCGAGACCTTCAGCAATACCCCAGCCATATACATG	intergenic							534.735	1593.9	8.97836	10.4956	600.639	451.394	552.17	1522.08	1642.24	1617.39	9.1095	8.77184	9.05376	10.4559	10.6032	10.4276
ASHGA5P033946	0.105076	0.0100165	2.8598	up	noncoding	TCONS_00004010	XLOC_001836	LincRNAs identified by Cabili et al	347	chr2	+	215674994	215698897		ATAAAAAGCGCTGTTTTGACTGCTGTTGGACTTGGAAAAGCTTTGCCCACGATACTGAAG	intergenic							54.4706	155.698	5.666	7.18192	64.4295	37.0339	61.9484	156.765	150.468	159.861	6.06037	5.01676	5.92088	7.10518	7.20945	7.23111
ASHGA5P021912	0.0455196	0.00150617	2.85682	up	noncoding	ENST00000544279	RP11-366L20.3	GENCODE	454	chr12	-	66328556	66342259		CAAACAAACTGAGATGGTTGTGCTCTGAGGAACATAAAGCAGTCTGAAGTAAACAGTCGC	intronic antisense	NM_003483	HMGA2	high mobility group protein HMGI-C isoform a	+	66218239	66360071	67.8192	198.742	6.01478	7.52919	67.8085	57.1287	78.5203	197.372	205.277	193.578	6.12588	5.65076	6.2677	7.44717	7.64508	7.49533
ASHGA5P056166	0.196269	0.036276	2.8527	up	noncoding	ENST00000555354	AL132709.5	GENCODE	469	chr14	+	101405222	101413544		GTGTAGAAACCTATGTAAGTAACAAAGTGATTGCTTTTGCTTTAGTGGTTGTTAAGAGAG	intergenic							65.0052	176.349	5.84807	7.3604	80.2105	33.602	81.2033	175.91	172.177	180.961	6.34767	4.87539	6.32115	7.27919	7.39946	7.40255
ASHGA5P029611	0.106814	0.0103767	2.85039	up	noncoding	uc021rum.1	AK055910	UCSC_knowngene	2405	chr14	+	64991470	64993875		CAGTTTGAGTATGGACAAAAATTCAATTAGAAGAAAGGATCCCAGAGGGGCTAATAATTT	exon sense-overlapping	NM_001123329	ZBTB1	zinc finger and BTB domain-containing protein 1 isoform 1	+	64971291	64991669	470.199	1330.65	8.7178	10.229	585.04	284.886	540.67	1267.48	1237.05	1487.42	9.06933	8.05926	9.0248	10.1782	10.2045	10.3042
ASHGA5P029611	0.106814	0.0103767	2.85039	up	noncoding	uc021rum.1	AK055910	UCSC_knowngene	2405	chr14	+	64991470	64993875		CAGTTTGAGTATGGACAAAAATTCAATTAGAAGAAAGGATCCCAGAGGGGCTAATAATTT	intron sense-overlapping	NM_014950	ZBTB1	zinc finger and BTB domain-containing protein 1 isoform 2	+	64971291	65000408	470.199	1330.65	8.7178	10.229	585.04	284.886	540.67	1267.48	1237.05	1487.42	9.06933	8.05926	9.0248	10.1782	10.2045	10.3042
ASHGA5P023563	0.195675	0.0360815	2.84971	up	noncoding	ENST00000584201	RP11-627G18.3	GENCODE	194	chr18	-	19747630	19748331		CGTTGTTTTTTTTCAGCGTGGCCGCATTTGGAAAAGGCTGAAGGTAGAAAACTCTGGAAT	intergenic							13.9902	35.179	3.52978	5.0406	6.24277	17.0298	18.698	30.4677	42.6267	32.4426	2.66711	3.85315	4.06909	4.67552	5.42553	5.02075
ASHGA5P032562	0.0238892	0.000151	2.84848	up	noncoding	ENST00000576871	RP11-166P13.3	GENCODE	713	chr17	-	55155658	55162383	ENST00000576313	ATTAACCAACTGCCACTGGAGGCAAATCCAGAGACCAAGGGAGCAGTTTATACAGAAACA	bidirectional	NM_001242902	AKAP1	A-kinase anchor protein 1, mitochondrial precursor	+	55163134	55198705	162.816	481.243	7.27928	8.78947	175.5	155.703	157.245	485.294	507.478	450.957	7.40535	7.14944	7.28305	8.77666	8.93137	8.66037
ASHGA5P032562	0.0238892	0.000151	2.84848	up	noncoding	ENST00000576871	RP11-166P13.3	GENCODE	713	chr17	-	55155658	55162383	ENST00000576313	ATTAACCAACTGCCACTGGAGGCAAATCCAGAGACCAAGGGAGCAGTTTATACAGAAACA	bidirectional	NM_001242903	AKAP1	A-kinase anchor protein 1, mitochondrial precursor	+	55163077	55198705	162.816	481.243	7.27928	8.78947	175.5	155.703	157.245	485.294	507.478	450.957	7.40535	7.14944	7.28305	8.77666	8.93137	8.66037
ASHGA5P032562	0.0238892	0.000151	2.84848	up	noncoding	ENST00000576871	RP11-166P13.3	GENCODE	713	chr17	-	55155658	55162383	ENST00000576313	ATTAACCAACTGCCACTGGAGGCAAATCCAGAGACCAAGGGAGCAGTTTATACAGAAACA	bidirectional	NM_003488	AKAP1	A-kinase anchor protein 1, mitochondrial precursor	+	55162552	55198710	162.816	481.243	7.27928	8.78947	175.5	155.703	157.245	485.294	507.478	450.957	7.40535	7.14944	7.28305	8.77666	8.93137	8.66037
ASHGA5P025844	0.14273	0.0189962	2.84625	up	noncoding	NR_038863	LOC285758	RefSeq	2764	chr6	-	114189178	114194512		CGATGGTTTCACAGTAACTCATGCTTTCAAAATATCAGGAAGCAAATGAGAAAAGGAAAA	intergenic							51.8469	145.757	5.57503	7.0841	54.5864	32.0143	68.9399	149.938	133.468	153.866	5.84739	4.79912	6.0786	7.04067	7.03386	7.17776
ASHGA5P049238	0.101905	0.00941586	2.83907	up	noncoding	uc010ccl.3	MTE	UCSC_knowngene	172	chr16	+	56710967	56711676	uc010vhg.2, uc010vhh.2	TGCAAAGGGACACTGACAAGTGCAGCTGCTGCTCCTGATGTAGGGAAAGCTGTGTTCCCA	intergenic							2326.22	6579.68	11.0501	12.5555	2787.38	1332.94	2858.35	5970.53	5704.86	8063.66	11.3111	10.4408	11.3983	12.4825	12.4323	12.7518
ASHGA5P045770	0.212757	0.043563	2.83552	up	noncoding	ENST00000436054	RP11-63P12.6	GENCODE	2078	chr9	+	74920351	74958126		CAGGGGAAGTGTGACTGTAGCTTTAAATAGTTTAAATAGTCCTTCAAATACGGCAAATAA	intergenic							15.171	43.3098	3.83807	5.34168	17.8255	8.60792	19.0795	36.393	48.5105	45.0258	4.49398	2.91666	4.10355	4.94066	5.60583	5.47855
ASHGA5P028623	0.0155033	2.38e-05	2.82554	up	noncoding	ENST00000425048	RP11-114G1.2	GENCODE	666	chr13	-	90129861	90152763		CTTTATAGAAAAAGTTAGCTGACCCCTCGTCTAAACTATGAAGACAGAAACATCTGTTTT	intergenic							173.367	511.631	7.371	8.86953	181.462	168.073	170.565	519.076	461.301	554.516	7.44927	7.26756	7.39618	8.88157	8.79528	8.93174
ASHGA5P037997	0.21614	0.0451434	2.82506	up	noncoding	ENST00000424496	RP3-370M22.8	GENCODE	1287	chr22	+	40356400	40360687		GCATATCTGAAGAAGAGTCAGAGAAAAATAGAAATCTCAAGTCACTGCTGTAGGATATAC	intron sense-overlapping	NM_004810	GRAP2	GRB2-related adapter protein 2	+	40297085	40367384	9.2412	29.4147	3.22751	4.72579	11.1065	7.26514	9.35194	28.9159	17.9147	41.4134	4.01022	2.71441	2.95789	4.59531	4.21963	5.36242
ASHGA5P041133	0.088924	0.00718223	2.81829	up	noncoding	uc003jxo.3	SMA4	UCSC_knowngene	1500	chr5	+	69140556	69188410	ENST00000512782, uc003jzu.3	TGCAATAACAATCCAAAGATGGAAGAAGACACTTCTAGGTAGACAAAATTGCAAGTATAG	intergenic							9.94424	25.3915	3.10061	4.59543	6.24277	9.42563	14.1643	24.95	24.4966	26.728	2.66711	3.03451	3.6002	4.36951	4.65706	4.75971
ASHGA5P017597	0.0166154	2.87e-05	2.81518	up	noncoding	ENST00000443548	BX004987.4	GENCODE	681	chr1	-	143356064	143467532		TCGCGGGCAGCTATGTTTCCAGTGTCCTCTGGGTGTTTCCAAGAGCAACAAGAAACGAAT	intergenic							421.803	1242.93	8.6414	10.1346	430.704	386.169	448.536	1258.86	1195.37	1274.56	8.64002	8.52899	8.75518	10.1699	10.1487	10.0852
ASHGA5P043030	0.0734735	0.00470566	2.81045	up	noncoding	NR_038276	LOC100506895	RefSeq	2935	chr7	-	43548326	43562141		TAATTGGTTTGGAGATGTTTCTTAACCAGATGTCCATGAATAAACTCTTATGGCAGCTTT	natural antisense	NM_015052	HECW1	E3 ubiquitin-protein ligase HECW1	+	43152197	43602938	44.9831	129.385	5.42396	6.91476	45.1312	35.0963	54.7218	125.152	135.785	127.219	5.59808	4.93498	5.73882	6.76666	7.05997	6.91765
ASHGA5P042626	0.10251	0.00957726	2.80227	up	noncoding	NR_038981	LOC100507254	RefSeq	1013	chr6	+	132455117	132490514		TCTGTCTGATGAGGAGAATAAGAGCCAGTTTGTGGTATTGACAGAAGAATGAAAGTAAAG	intergenic							223.768	625.024	7.66305	9.14965	264.283	144.044	262.976	620.157	566.264	688.65	7.95975	7.03083	7.99857	9.13517	9.08781	9.22596
ASHGA5P018538	0.147888	0.020456	2.801	up	noncoding	NR_026963	TTC28-AS1	RefSeq	5125	chr22	+	28315363	28398667		CAAATAGTACTTCAAGAGCACAGTCTTATGTAAGTAAACACTGGGATGCCGGAGCTCAGG	natural antisense	NM_001145418	TTC28	tetratricopeptide repeat protein 28	-	28374001	29075853	8.02717	21.3266	2.82045	4.3064	6.24277	5	12.8387	23.1602	14.4028	26.4167	2.66711	2.36033	3.43391	4.25825	3.91707	4.74386
ASHGA5P018836	0.110181	0.0111539	2.80007	up	noncoding	ENST00000458125	RP11-497D6.4	GENCODE	566	chr6	-	147182941	147440599		AGATACTGAGTGTAACTGGATCTTGGTTCATGCTGAGCTTAAAATTTGATCTTCTGAATA	intergenic							374.574	1041.01	8.38818	9.87364	469.022	228.725	425.975	1068.98	1008.15	1045.9	8.75763	7.72787	8.67903	9.92786	9.89049	9.80258
ASHGA5P055084	0.177223	0.0292772	2.79696	up	noncoding	ENST00000530422	SCARNA9	GENCODE	353	chr11	+	93454678	93455031		CCTAATCATTTCTGGGCAATGATGAAAAGGTTTTACTACTGATCTTTGTAACTATGATGG	intron sense-overlapping	NM_033395	KIAA1731	centrosomal protein KIAA1731	+	93394815	93463522	230.312	617.79	7.64791	9.13177	289.521	119.891	281.525	577.923	593.412	682.037	8.0883	6.76101	8.09441	9.03358	9.15307	9.20866
ASHGA5P016002	0.068319	0.0039045	2.79561	up	noncoding	ENST00000425709	RP11-308N19.1	GENCODE	1313	chr9	+	109213096	109367076	ENST00000435485	CAAGGATCTGACATTCTTATTCAAAAGAAAGAACACCGAAATTGACCTTACCCTGACAAT	intergenic							11.6842	36.1412	3.56751	5.05067	8.09807	14.0691	12.8855	50.1042	34.2621	24.0573	3.70696	3.557	3.43858	5.42138	5.11577	4.61488
ASHGA5P055832	0.0609917	0.00293656	2.79466	up	noncoding	TCONS_00003879	XLOC_001680	LincRNAs identified by Cabili et al	393	chr2	+	133094896	133096192		TGAGGTCATCATTCGTTTCAGGAAGTTGAGTGAGGCCTGAGACAGCAATGTTTCGTTTAG	intergenic							9.35684	23.9485	3.02983	4.5125	6.24277	9.52244	12.3053	24.209	24.9141	22.7225	2.66711	3.04924	3.37314	4.32238	4.68128	4.53384
ASHGA5P036884	0.0662731	0.00362995	2.789	up	noncoding	NR_003245	HAR1B	RefSeq	896	chr20	-	61726844	61733671		GTGTGAGTTTCTACAGAGCAGAAGCCAAAAATATATGTTATCTAACTAGGTCCTATTTAC	intergenic							38.6964	110.517	5.21176	6.69151	42.7738	30.8651	42.4502	115.372	110.669	105.509	5.53277	4.7444	5.35811	6.64256	6.76756	6.6644
ASHGA5P014693	0.0441114	0.00139678	2.78386	up	noncoding	ENST00000412571	RP1-122P22.2	GENCODE	415	chr20	+	19738791	19789926		CCCGCGAGAGATGGAGACGAGAGATCTGGACTTCTGAACATCTACCGGAAAAGATAAAAT	intergenic							38.1989	110.59	5.21265	6.68974	28.2753	38.3432	47.9782	116.862	117.35	97.5593	5.02716	5.06989	5.54089	6.66361	6.85584	6.54977
ASHGA5P022310	0.140647	0.0184739	2.78131	up	noncoding	ENST00000554254	RP11-618G20.2	GENCODE	533	chr14	-	62182275	62217815		ATCCACTACAGTACAGGTCAAGTGAAGTTCTTCTGCTGATATGTTCTGCTACTGCATAAG	intronic antisense	NM_001243084	HIF1A	hypoxia-inducible factor 1-alpha isoform 3	+	62164339	62214977	200.441	546.695	7.48594	8.96171	240.559	116.929	243.834	506.096	542.352	591.639	7.83263	6.72719	7.89801	8.84386	9.02662	9.01463
ASHGA5P022310	0.140647	0.0184739	2.78131	up	noncoding	ENST00000554254	RP11-618G20.2	GENCODE	533	chr14	-	62182275	62217815		ATCCACTACAGTACAGGTCAAGTGAAGTTCTTCTGCTGATATGTTCTGCTACTGCATAAG	intronic antisense	NM_001530	HIF1A	hypoxia-inducible factor 1-alpha isoform 1	+	62162118	62214977	200.441	546.695	7.48594	8.96171	240.559	116.929	243.834	506.096	542.352	591.639	7.83263	6.72719	7.89801	8.84386	9.02662	9.01463
ASHGA5P022310	0.140647	0.0184739	2.78131	up	noncoding	ENST00000554254	RP11-618G20.2	GENCODE	533	chr14	-	62182275	62217815		ATCCACTACAGTACAGGTCAAGTGAAGTTCTTCTGCTGATATGTTCTGCTACTGCATAAG	intronic antisense	NM_181054	HIF1A	hypoxia-inducible factor 1-alpha isoform 2	+	62162118	62214977	200.441	546.695	7.48594	8.96171	240.559	116.929	243.834	506.096	542.352	591.639	7.83263	6.72719	7.89801	8.84386	9.02662	9.01463
ASHGA5P026215	0.0121586	9.49e-06	2.77641	up	noncoding	ENST00000476130	RP13-631K18.3	GENCODE	899	chr11	+	12088475	12094561		TGGTGTTTGGCTTCAGGCAGCTCTGACATCAATCTGTCATTCCAGAGGACACTTTTAGAT	intergenic							223.016	648.86	7.73109	9.20431	211.663	226.551	230.833	662.326	622.509	661.744	7.65903	7.71241	7.82181	9.23133	9.21887	9.16272
ASHGA5P023326	0.207993	0.0413513	2.77446	up	noncoding	ENST00000578380	C17orf76-AS1	GENCODE	324	chr17	+	16342369	16343019		CTGCGGCCCGGGCCACATCTGCCAGAGCCTGGAGTCTGCGAAGGCCGGGACCCGGTTCCC	intergenic							159.869	410.203	7.08861	8.56081	90.8454	113.701	275.06	443.878	414.906	371.826	6.51634	6.68636	8.06312	8.6477	8.6378	8.39693
ASHGA5P042848	0.20932	0.041961	2.77254	up	noncoding	TCONS_00019201	XLOC_009034	LincRNAs identified by Cabili et al	247	chr11	+	3536783	3542040	ENST00000529069, ENST00000532530, ENST00000539795	TGAGTTTAAATACTTTGTGTTTTTCTTAGTCAAACATGTGCAATTAAGCATGTGATAAAT	intergenic							166.532	435.481	7.16975	8.64096	208.295	81.3351	209.967	398.341	440.482	467.621	7.63818	6.18466	7.68642	8.48795	8.72743	8.70751
ASHGA5P058599	0.0778406	0.00539817	2.7694	up	noncoding	uc010qvj.2	AL137655	UCSC_knowngene	2174	chr11	-	120810	139612	ENST00000570230, uc003fza.3	CGAAACGTGACTGCAGGACAAGTTCGAGCATCTTAAAATGATTCAACAGGAGGAGATAAG	intergenic							26.0755	74.4259	4.6585	6.12808	25.4346	20.662	32.13	74.5676	72.1807	76.5295	4.9056	4.13857	4.93134	5.99912	6.17385	6.21126
ASHGA5P029226	0.0347356	0.000741	2.76891	up	noncoding	TCONS_00010989	XLOC_004924	LincRNAs identified by Cabili et al	259	chr5	-	90606657	90607529	ENST00000513626	GTGTTATTTGCAAACCAAGTATATCATTACTGAACCTGAATATCCTTACTTTTTCATAAG	intergenic							17.6284	50.6267	4.11109	5.5804	12.4456	24.0531	16.3865	54.0809	46.767	51.0322	4.12357	4.36906	3.84063	5.52847	5.55375	5.65899
ASHGA5P002959	0.0783596	0.00547507	2.76857	up	noncoding	uc001djy.2	SPATA1	UCSC_knowngene	1496	chr1	+	84972012	85018767	ENST00000554297	AGAAGTTAAGATGAGAAAACAAGCAGTTTCAGATTTACGAACATTGAAAACTGAACTGGC	intronic antisense	NM_005274	GNG5	guanine nucleotide-binding protein G(I)/G(S)/G(O) subunit gamma-5 precursor	-	84964005	84972262	7.89009	20.607	2.81652	4.28566	6.24277	6.66248	10.765	18.2319	20.3359	23.2531	2.66711	2.61303	3.16941	3.89251	4.39704	4.56742
ASHGA5P029600	0.0987909	0.0089013	2.76439	up	noncoding	ENST00000568344	RP11-355I22.7	GENCODE	1676	chr14	+	62577592	62579268		TAGCCCCAGTTTGTATAAAATGTCTGCTGCAACTGAATTCATGATAGTTCATGAAAACTG	intergenic							201.747	557.181	7.52424	8.99121	232.491	132.935	239.816	547.837	547.401	576.306	7.78831	6.91183	7.8726	8.95364	9.03716	8.98283
ASHGA5P025685	0.213356	0.0437541	2.76045	up	noncoding	NR_026856	DKFZP686I15217	RefSeq	1591	chr6	+	2988200	2991405		AGTTTCAGAGTCGTTGTCATGGCGACATGTTGTTTAGCATGAGAACAGGATGATGATAAA	exon sense-overlapping	ENST00000426637	NQO2	NAD(P)H dehydrogenase, quinone 2 [Source:HGNC Symbol;Acc:7856]	+	2988220	3012795	9.23287	22.8421	2.95895	4.42385	6.24277	5	16.4558	20.437	20.217	27.8722	2.66711	2.36033	3.8494	4.06518	4.38765	4.81874
ASHGA5P025685	0.213356	0.0437541	2.76045	up	noncoding	NR_026856	DKFZP686I15217	RefSeq	1591	chr6	+	2988200	2991405		AGTTTCAGAGTCGTTGTCATGGCGACATGTTGTTTAGCATGAGAACAGGATGATGATAAA	intron sense-overlapping	ENST00000380472	NQO2	NAD(P)H dehydrogenase, quinone 2 [Source:HGNC Symbol;Acc:7856]	+	2988879	3015877	9.23287	22.8421	2.95895	4.42385	6.24277	5	16.4558	20.437	20.217	27.8722	2.66711	2.36033	3.8494	4.06518	4.38765	4.81874
ASHGA5P029787	0.113633	0.0119003	2.75221	up	noncoding	ENST00000442197	AL132709.8	GENCODE	625	chr14	+	101427363	101433377		GAGTGTTACTGGGTTTTGTGAATCACGGGCCTTGAAAGTATTATTAATGAATAAATGACA	intergenic							1463.39	3982.66	10.3657	11.8263	1889.22	820.944	1680.02	3708.66	4046.03	4193.31	10.7463	9.70878	10.642	11.754	11.9234	11.8015
ASHGA5P042116	0.0477806	0.0016712	2.7507	up	noncoding	uc003qls.2	LOC729178	UCSC_knowngene	2531	chr6	-	147162524	147237021		TAGACACTGCCTGTAGTACTGCTTAGCAACAGCTCTACAGACATAAAGAGATTGCAGTGG	intergenic							73.6759	209.795	6.14111	7.60091	75.5416	64.0008	81.4852	188.521	213.925	226.94	6.27377	5.82402	6.32554	7.37936	7.70394	7.71943
ASHGA5P029077	0.0217282	5.88e-05	2.74919	up	noncoding	ENST00000556520	RP11-320M16.2	GENCODE	518	chr14	-	32872249	32887180		TGAGAAAACCCTCTTCTTGGATGATTTCTAAGTCTACAGTGTTGTATACTTCACAGGAAT	intronic antisense	NM_004274	AKAP6	A-kinase anchor protein 6	+	32798478	33302268	113.177	322.348	6.76186	8.22087	115.242	112.374	111.915	328.35	335.612	303.081	6.8277	6.6695	6.7884	8.20399	8.34425	8.11437
ASHGA5P016532	0.0403356	0.00109189	2.74404	up	noncoding	ENST00000431385	AC068491.1	GENCODE	843	chr2	-	111996295	112252597	ENST00000443467	CAGCAACATGAACAATCCATTTCACAGATGAAGAAACAGACTCAGTGAGCACGTGATCAC	exon sense-overlapping	ENST00000371162	AC108463.3	Uncharacterized protein [Source:UniProtKB/TrEMBL;Acc:C9JEA1]	-	111994580	111996624	64.237	181.529	5.94329	7.3996	68.091	57.3112	67.3087	168.294	184.829	191.465	6.13208	5.6558	6.042	7.21439	7.50281	7.48159
ASHGA5P030595	0.0246058	0.000226	2.74167	up	noncoding	TCONS_00009108	XLOC_004049	LincRNAs identified by Cabili et al	302	chr4	-	115256001	115256405	TCONS_00008550, TCONS_00008551, TCONS_00008552, TCONS_00008553, TCONS_00009107	ACAGTGTGGGAAGCCACGGAGGAGATTTATGACTACCCTAAATTGGTTTGTGTTTGGATG	intergenic							1453.68	4155.69	10.4379	11.8929	1620.9	1143.49	1596.64	4195.69	3939.96	4331.44	10.529	10.2168	10.5679	11.9499	11.8812	11.8477
ASHGA5P021812	0.0127462	1.07e-05	2.73826	up	noncoding	ENST00000541419	RP11-575F12.2	GENCODE	505	chr12	-	127629616	127631077		AAGAAGAACCATTGCAACAGGGCTCAAAGTTGACTCTGCTGGAAAGAGAAACTTGACCGA	intergenic							65.0673	185.051	5.97513	7.42839	63.0407	67.1938	64.9673	186.21	177.375	191.569	6.03385	5.89917	5.99238	7.36168	7.4412	7.4823
ASHGA5P042490	0.154266	0.0221148	2.73689	up	noncoding	ENST00000418403	RP11-462G2.1	GENCODE	397	chr6	+	71104589	71109120		GCCGAACAGATGAAAAAATGCATTGTCAACGGAATCTTTTATGTTTGTTTGTCTTCCTTT	intergenic							108.495	288.26	6.61077	8.06331	138.476	64.2114	122.797	284.822	303.112	276.845	7.08109	5.82919	6.92203	7.99412	8.20599	7.98982
ASHGA5P020340	0.0555901	0.00243112	2.73397	up	noncoding	ENST00000511918	RP11-213H15.3	GENCODE	828	chr5	-	90598845	90610200		CAATGAAAAGGAACAAAACCCATCAGAAGATGTCAGAAGATAAGGATTTTTGTCCTGATG	intergenic							134.312	375.617	6.98444	8.43544	137.365	106.415	159.157	390.541	368.982	367.329	7.06996	6.58327	7.30008	8.45586	8.46973	8.38071
ASHGA5P044680	0.110292	0.0112277	2.73344	up	noncoding	ENST00000524252	RP11-161I2.1	GENCODE	2054	chr8	+	18578414	18591915		GCAAAGGCAGCACTTATTTAACATATCCACAGGTATTAAAGTCTATAACATATAAGGTGC	intronic antisense	NM_015310	PSD3	PH and SEC7 domain-containing protein 3 isoform a	-	18384812	18871196	596.796	1607.89	9.05802	10.5087	753.657	356.895	679.837	1588.52	1534.89	1700.26	9.42402	8.40808	9.34194	10.5148	10.5073	10.5042
ASHGA5P044680	0.110292	0.0112277	2.73344	up	noncoding	ENST00000524252	RP11-161I2.1	GENCODE	2054	chr8	+	18578414	18591915		GCAAAGGCAGCACTTATTTAACATATCCACAGGTATTAAAGTCTATAACATATAAGGTGC	intronic antisense	NM_206909	PSD3	PH and SEC7 domain-containing protein 3 isoform b	-	18384812	18666405	596.796	1607.89	9.05802	10.5087	753.657	356.895	679.837	1588.52	1534.89	1700.26	9.42402	8.40808	9.34194	10.5148	10.5073	10.5042
ASHGA5P017289	0.0630861	0.00321726	2.73056	up	noncoding	ENST00000439760	RP11-374M1.2	GENCODE	747	chr9	+	45108580	45112467	TCONS_00007460	AAGGTTGATTCACAGTTTGGAGCAAGAATTAAAGAACCACGAACTTCAAGTCTGGATAAA	intergenic							8.96328	22.8596	2.97462	4.42382	6.24277	10.5209	10.1262	26.9336	16.5147	25.1304	2.66711	3.18028	3.07645	4.48714	4.10685	4.67746
ASHGA5P033919	0.0726348	0.00450923	2.73048	up	noncoding	ENST00000436484	XX-CR54.3	GENCODE	1098	chr1	-	248881946	248885506		TACCACTTTGTAGCAAGATGGTTCCTATCATAACTCTGGGTCAAAAAGATAGTAATTTGG	intergenic							89.2143	263.152	6.42572	7.87488	87.5761	93.6585	86.4083	209.934	216.568	362.953	6.46752	6.39797	6.41168	7.53834	7.72121	8.36509
ASHGA5P054218	0.182357	0.0309417	2.72769	up	noncoding	ENST00000543097	TTTY15	GENCODE	398	chrY	+	14774283	14776614	ENST00000457658	CGGGTTCAATGCGCCATATTGAAGAGGACGGGTCTAATAGATCGCTGGAGACACAATTTA	intergenic							17.7894	49.5266	4.08458	5.53226	12.8617	12.1152	28.3913	42.8657	46.9357	58.7783	4.15739	3.35822	4.73813	5.18856	5.55827	5.84995
ASHGA5P021396	0.127335	0.0152711	2.72486	up	noncoding	ENST00000531666	RP11-347H15.5	pseudogene	360	chr11	-	50246831	50254505	NR_003034	GACTGTACAGCTGGCAGCCTGTTATCGATTACATTGATAGTAAATTTGAGGACTACCTAA								169.284	453.862	7.26001	8.70619	201.698	104.595	201.559	451.426	466.052	444.109	7.59413	6.55688	7.62901	8.67071	8.81026	8.6376
ASHGA5P021222	0.0217366	6.64e-05	2.72161	up	noncoding	uc001iuc.3	LOC220906	UCSC_knowngene	4846	chr10	-	28808845	28821460		CCCTTTAGACAGTCGTCCTTGTCTACTCCACTACCAAATGTTGAAGTTCTTCAAGAATCA	natural antisense	ENST00000375664	WAC	WW domain containing adaptor with coiled-coil [Source:HGNC Symbol;Acc:17327]	+	28821421	28909928	820.441	2346.54	9.6209	11.0654	847.533	757.506	856.285	2432.15	2355.2	2252.25	9.59531	9.58736	9.68004	11.1466	11.1408	10.9087
ASHGA5P057425	0.187946	0.0329326	2.71844	up	noncoding	TCONS_00017189	XLOC_008001	LincRNAs identified by Cabili et al	237	chrX	+	64588723	64618554		GTGTTAAGAGATGTGCATGCTTCCAACATTGTGAAGATGTGTGTGCTTTCCAGTCACCTT	intergenic							27.9027	77.5535	4.70535	6.14813	28.9023	17.5732	37.2328	108.227	65.1579	59.2756	5.0515	3.90677	5.15777	6.55116	6.03199	5.86124
ASHGA5P019869	0.138297	0.0178987	2.71789	up	noncoding	NR_037947	NSUN2	RefSeq	3304	chr5	-	6599351	6633473		TCATCATAAGAGGGATTTGTTATTGCGAATGATGTGGACAACAAGCGCTGCTACCTGCTC	exon sense-overlapping	NM_001193455	NSUN2	tRNA (cytosine(34)-C(5))-methyltransferase isoform 2	-	6599351	6633473	47.282	127.403	5.4517	6.89419	43.8383	31.3316	66.676	127.117	124.431	130.662	5.56105	4.76588	6.02817	6.79031	6.93851	6.95374
ASHGA5P019869	0.138297	0.0178987	2.71789	up	noncoding	NR_037947	NSUN2	RefSeq	3304	chr5	-	6599351	6633473		TCATCATAAGAGGGATTTGTTATTGCGAATGATGTGGACAACAAGCGCTGCTACCTGCTC	exon sense-overlapping	NM_017755	NSUN2	tRNA (cytosine(34)-C(5))-methyltransferase isoform 1	-	6599351	6633473	47.282	127.403	5.4517	6.89419	43.8383	31.3316	66.676	127.117	124.431	130.662	5.56105	4.76588	6.02817	6.79031	6.93851	6.95374
ASHGA5P047018	0.207323	0.0410516	2.70354	up	noncoding	ENST00000444375	RP11-429G19.2	GENCODE	617	chr10	-	97848665	97849956		GACCTAGTAAGGCTTAAACCTCTAAAACTTGTGGTTTTAACAAGGCTTAATATACGTAGT	intergenic							9.03094	21.9664	2.93706	4.37191	6.24277	5	15.85	19.3172	20.6575	25.9247	2.66711	2.36033	3.78374	3.9791	4.41925	4.71739
ASHGA5P027198	0.0419981	0.00123369	2.70043	up	noncoding	ENST00000547898	RP11-328C8.5	GENCODE	447	chr12	-	42879154	42883821		GGGAATCGTCTTCAAAACCGGAATCCATTTGGCCAATAAAGAGTCTATTTGAATTACAAA	intron sense-overlapping	NM_153026	PRICKLE1	prickle-like protein 1	-	42852139	42983572	162.809	453.147	7.26345	8.69663	176.211	133.455	178.761	449.3	423.204	486.936	7.41167	6.91805	7.46062	8.66463	8.66863	8.75664
ASHGA5P022488	0.166675	0.0257907	2.69866	up	noncoding	uc002bko.2	LOC100506874	UCSC_knowngene	2612	chr15	+	85115422	85123412	ENST00000558345, ENST00000560917, NR_038273, NR_038274	AAACCGCAGGAACTTTTGGAGAAAGATTTCTTGGGAGGAAGCTATCCTGAACGCTTAGAG	intergenic							12.7177	30.0312	3.40261	4.83485	6.24277	13.5022	18.408	29.5933	31.0333	29.467	2.66711	3.49824	4.04246	4.62798	4.98134	4.89524
ASHGA5P049601	0.14761	0.0202989	2.69862	up	noncoding	ENST00000412831	LRRC37BP1	GENCODE	815	chr17	+	28958772	28961188		GAGAAATCTAGGTGCAGAATCAATATTGTTACCGTTCACTGAACAGCTATTTTCAAATGT	intergenic							106.465	280.065	6.58806	8.02028	135.265	64.5248	119.603	266.112	277.197	296.885	7.04604	5.83662	6.88152	7.8934	8.08307	8.08437
ASHGA5P013205	0.0388561	0.00102013	2.69786	up	noncoding	NR_024091	ZFP91-CNTF	RefSeq	3544	chr11	+	58346586	58393205		AAGGGATGTCAAAGTCATACTGCAGTGGGACGGAACGGAGCATTCACCGCTGACCCCTCA	exon sense-overlapping	NM_000614	CNTF	ciliary neurotrophic factor	+	58390145	58393205	2689.62	7452.44	11.3248	12.7566	2992.82	1961.64	3114.4	7711.3	7321.45	7324.58	11.4115	11.034	11.5289	12.8678	12.7886	12.6135
ASHGA5P013205	0.0388561	0.00102013	2.69786	up	noncoding	NR_024091	ZFP91-CNTF	RefSeq	3544	chr11	+	58346586	58393205		AAGGGATGTCAAAGTCATACTGCAGTGGGACGGAACGGAGCATTCACCGCTGACCCCTCA	exon sense-overlapping	NM_001197051	ZFP91	E3 ubiquitin-protein ligase ZFP91 isoform 2	+	58346586	58389023	2689.62	7452.44	11.3248	12.7566	2992.82	1961.64	3114.4	7711.3	7321.45	7324.58	11.4115	11.034	11.5289	12.8678	12.7886	12.6135
ASHGA5P013205	0.0388561	0.00102013	2.69786	up	noncoding	NR_024091	ZFP91-CNTF	RefSeq	3544	chr11	+	58346586	58393205		AAGGGATGTCAAAGTCATACTGCAGTGGGACGGAACGGAGCATTCACCGCTGACCCCTCA	exon sense-overlapping	NM_053023	ZFP91	E3 ubiquitin-protein ligase ZFP91 isoform 1	+	58346586	58389023	2689.62	7452.44	11.3248	12.7566	2992.82	1961.64	3114.4	7711.3	7321.45	7324.58	11.4115	11.034	11.5289	12.8678	12.7886	12.6135
ASHGA5P029902	0.134085	0.0169195	2.69404	up	noncoding	TCONS_00008203	XLOC_003657	LincRNAs identified by Cabili et al	1405	chr4	+	117274142	117276371		CTCTAGCATTGTTCTGTGTTTTGAATATAATTATCCTGTGTACATTGATCTTGCAAGCTG	intergenic							53.9028	143.365	5.63005	7.05982	72.0538	36.055	53.5995	147.356	129.315	153.424	6.20699	4.97422	5.70895	7.01584	6.98994	7.17369
ASHGA5P046214	0.105076	0.00999882	2.69298	up	noncoding	ENST00000433061	RP11-357C3.3	GENCODE	529	chrX	-	62729821	62780929		CTGGAAGAGGATTATTCTCTATAATCCCAGTTAGAGACACAATGACATAAACATCGCTGT	intergenic							8.79261	22.3368	2.94424	4.37344	6.24277	7.52855	12.6065	28.9985	14.9198	23.092	2.66711	2.75709	3.40851	4.59942	3.96536	4.55553
ASHGA5P040812	0.130525	0.0159704	2.69242	up	noncoding	uc021ygc.1	LOC729421	UCSC_knowngene	1090	chr5	-	151149353	151150984		CATGGCTACCCTTCACTTTTGGAGGGAGTTTTAAGTGATACAGATCTTTTTGCCAAGCAA	intron sense-overlapping	ENST00000524142	ATOX1	ATX1 antioxidant protein 1 homolog (yeast) [Source:HGNC Symbol;Acc:798]	-	151122382	151152093	95.3138	252.907	6.44762	7.87652	96.2776	62.0058	127.658	257.739	246.897	254.084	6.5914	5.77253	6.97891	7.84497	7.91369	7.8709
ASHGA5P040812	0.130525	0.0159704	2.69242	up	noncoding	uc021ygc.1	LOC729421	UCSC_knowngene	1090	chr5	-	151149353	151150984		CATGGCTACCCTTCACTTTTGGAGGGAGTTTTAAGTGATACAGATCTTTTTGCCAAGCAA	intronic antisense	ENST00000520578	G3BP1	GTPase activating protein (SH3 domain) binding protein 1 [Source:HGNC Symbol;Acc:30292]	+	151150644	151170624	95.3138	252.907	6.44762	7.87652	96.2776	62.0058	127.658	257.739	246.897	254.084	6.5914	5.77253	6.97891	7.84497	7.91369	7.8709
ASHGA5P040812	0.130525	0.0159704	2.69242	up	noncoding	uc021ygc.1	LOC729421	UCSC_knowngene	1090	chr5	-	151149353	151150984		CATGGCTACCCTTCACTTTTGGAGGGAGTTTTAAGTGATACAGATCTTTTTGCCAAGCAA	intronic antisense	ENST00000523519	G3BP1	GTPase activating protein (SH3 domain) binding protein 1 [Source:HGNC Symbol;Acc:30292]	+	151150605	151170590	95.3138	252.907	6.44762	7.87652	96.2776	62.0058	127.658	257.739	246.897	254.084	6.5914	5.77253	6.97891	7.84497	7.91369	7.8709
ASHGA5P039191	0.164397	0.0249227	2.69174	up	noncoding	ENST00000416648	RP11-315J22.5	pseudogene	895	chr3	+	183605342	183606237	ENST00000445165	AGAAAAGTGATGGCGTCTACATCCTACATCTGAAGAGGACCTGGGAGAAGCAAGAAGTTT								251.006	742.519	7.85931	9.28785	293.493	183.961	275.564	530.864	527.474	1169.22	8.1076	7.40497	8.06535	8.91273	8.98621	9.9646
ASHGA5P036731	0.0583158	0.00270051	2.69028	up	noncoding	ENST00000565928	TSPY26P	GENCODE	3884	chr20	-	30774279	30778163		TTTGTCCAGTCACAAGGGGATCTGTGACACTTTTGTTTTCTATACGCATGATAAAAAATA	intergenic							302.926	832.806	8.13122	9.55898	352.823	226.952	329.004	827.586	852.012	818.818	8.36509	7.71526	8.31331	9.5509	9.65825	9.46778
ASHGA5P044275	0.170786	0.0271723	2.68022	up	noncoding	NR_038236	LOC100507632	RefSeq	2531	chr8	-	57430877	57472382		CAACTTGCAGACAGGCAAGAATTTGGCTTTGTATGTTTAAAAATATGTACATCTTGGTTC	intergenic							49.2278	129.386	5.49418	6.91653	61.1985	29.8355	56.6496	130.402	142.045	115.712	5.99727	4.69477	5.7905	6.83145	7.12735	6.79078
ASHGA5P046768	0.0438773	0.00136233	2.6784	up	noncoding	ENST00000452584	TTTY14	GENCODE	860	chrY	-	21094202	21237882		TAGTCTATGAATGCCTGGGTAGGGTCAAGAATGAAAAATGAGAGGAAGAGAGAAGCATCA	intron sense-overlapping	NM_013230	CD24	signal transducer CD24 precursor	-	21152525	21154705	40.8765	113.594	5.31093	6.7323	33.4318	38.6049	50.5927	117.221	119.592	103.97	5.22871	5.0809	5.62317	6.66854	6.88462	6.64375
ASHGA5P028927	0.0505248	0.00193032	2.6775	up	noncoding	NR_051977	LINC00551	RefSeq	1967	chr13	+	107270157	107284006		CACTTGGTGCTTAAGACACACTCAAAGAGGTACTGACAATTTATCATATTCTAAAGCAAT	intergenic							15.1102	42.7881	3.92044	5.34133	12.2322	14.0323	19.0661	43.5863	43.4148	41.3631	4.10562	3.55323	4.10247	5.2131	5.45065	5.36024
ASHGA5P055544	0.0716364	0.00438109	2.67465	up	noncoding	ENST00000550380	RP11-54A9.1	GENCODE	543	chr12	+	76653618	76696593	TCONS_00020477	GCTGTATTTTACAGAACTGTAATTGCACAGATTGTTCCTCTTACAAGAGAAATATCCAGA	intergenic							1248.42	3381.89	10.168	11.5874	1511.38	809.118	1424.76	3272.56	3343.89	3529.21	10.418	9.68174	10.4043	11.5738	11.637	11.5513
ASHGA5P029935	0.0778406	0.00539228	2.66507	up	noncoding	ENST00000560743	RP11-265N7.1	GENCODE	1961	chr15	-	39480638	39486510		GCTGTGATGTCAAGGTCAGCCAATGAGCTTAGAGGGAATCTGAGAAAAATAAAGAGAAAA	intergenic							51.8385	141.509	5.62647	7.04064	53.59	40.4927	61.4327	131.977	140.876	151.673	5.81978	5.15021	5.90942	6.8506	7.11461	7.15671
ASHGA5P030420	0.104697	0.00993448	2.66315	up	noncoding	TCONS_00017282	XLOC_008100	LincRNAs identified by Cabili et al	1287	chrX	-	2484083	2488088	TCONS_00017281	TCCGTGTGGAGAGAGGGCATAAAGACAGAGCTGAGATATTATGGCTATTCCAGAAAATAA	intergenic							190.707	507.047	7.44779	8.86093	217.575	126.342	228.204	500.385	491.419	529.337	7.69487	6.83973	7.80879	8.82584	8.88708	8.86986
ASHGA5P033767	0.129063	0.0156882	2.65169	up	noncoding	ENST00000581181	ANKRD20A5P	GENCODE	1180	chr18	+	14179141	14187773		TACAATGTACCATGCTAAGTGCTGTGATCAAAGCAAGGATTCTTGGGACTGGTAAATGTC	intergenic							11.4478	27.0652	3.27392	4.68084	6.24277	12.8679	15.2327	25.2037	28.9743	27.0177	2.66711	3.43356	3.72109	4.38612	4.88322	4.77317
ASHGA5P022620	0.0679106	0.00385871	2.64913	up	noncoding	ENST00000559812	RP11-182J1.9	pseudogene	219	chr15	+	85114154	85121355		ACAGCTTAAACTGCAGCATATCATGAGTGATGAGATCTGTGTACAGGTGACTGACCTTTA								30.3053	82.6161	4.86691	6.27243	34.7226	28.6021	27.5912	79.6916	89.9228	78.2337	5.27691	4.63146	4.69237	6.0978	6.47891	6.24058
ASHGA5P048409	0.164828	0.0250786	2.64595	up	noncoding	ENST00000536529	RP11-886D15.1	GENCODE	652	chr11	-	104316595	104480024		CTGCAATTAAATGCCCTTTTTGGGAGAATATCTAGAAGAAAATTGAGGAAGGAAGAAGTG	intergenic							11.7175	27.8106	3.30272	4.70651	6.24277	12.5013	16.4084	23.7094	28.5681	31.1544	2.66711	3.39831	3.84274	4.29072	4.86152	4.96728
ASHGA5P044118	0.063966	0.00329809	2.64473	up	noncoding	ENST00000530248	AF131215.2	GENCODE	2709	chr8	-	10964719	10967428		CTGCTGGTTGATATAAATGTGGGGATAACGTCGAGCACAAAGGAGTCAAAAATTGATCAG	intron sense-overlapping	NM_173683	XKR6	XK-related protein 6 isoform b	-	10753656	11058875	187.542	506.303	7.45292	8.85604	194.56	144.207	223.86	490.585	490.757	537.567	7.5442	7.03211	7.78244	8.79143	8.88587	8.89081
ASHGA5P015286	0.042455	0.00127394	2.64461	up	noncoding	ENST00000434593	RP11-557H15.4	GENCODE	534	chr6	-	134846462	134980974	ENST00000418837, ENST00000423028, uc003qev.1	AATGGCTGAGGTCCCCTCAGTTGTAGATGTGATTGAGTTCTATCTACCAGAAGCATATGC	intergenic							105.65	286.073	6.64896	8.05201	109.54	89.0796	118.331	316.114	260.316	281.789	6.75935	6.32159	6.86594	8.14919	7.99203	8.01482
ASHGA5P022118	0.0807459	0.00590935	2.64098	up	noncoding	ENST00000549579	RP11-597A11.1	pseudogene	1703	chr14	+	20078032	20087764		CCTAAGGACAGGGTTTTATTGACTGATACCAATACTCACTTTGTAGATATAATGAAGAAC								43.2709	121.035	5.38199	6.78306	47.0282	42.5014	40.2832	99.5262	106.801	156.779	5.64649	5.22007	5.2794	6.42841	6.71847	7.2023
ASHGA5P033454	0.0499761	0.00188141	2.6367	up	noncoding	ENST00000574856	AC139099.6	GENCODE	439	chr17	+	81168194	81168959	ENST00000431321, ENST00000438217, ENST00000453935	GTGGAGTGAGAACGTTGCAGCAGGAGAGAACAACGCAGCAAAGCACAGCAGGGGAACCGG	intergenic							42.3247	117.713	5.36609	6.76482	35.2332	43.5786	48.1622	100.977	114.122	138.038	5.29524	5.2555	5.54753	6.45128	6.81386	7.02932
ASHGA5P037467	0.203236	0.0393446	2.63644	up	noncoding	ENST00000457157	AP000688.8	GENCODE	811	chr21	+	37377635	37379899		TATAAAAACTGTTCAGCGGTTCGCCAACAAGAAGTGGTAAAGTAGCAAAAATGGGGATGG	intergenic							23.6322	61.0711	4.43582	5.83441	14.265	16.0432	40.5883	64.5021	51.3934	67.3178	4.26269	3.75345	5.29133	5.78347	5.68749	6.03227
ASHGA5P043334	0.0470263	0.00162023	2.63488	up	noncoding	TCONS_00019615	XLOC_009415	LincRNAs identified by Cabili et al	230	chr11	-	35086672	35095505		CTCACCAGCTACAAGAAGCAAAGAACGAATTGCAATTCATTTTTGTGCTCTAGGACCCGG	intergenic							57.0461	155.141	5.77452	7.17225	62.8692	52.4884	55.7807	142.882	167.782	154.758	6.02989	5.52577	5.7679	6.96978	7.36041	7.18657
ASHGA5P019980	0.115669	0.0123236	2.63486	up	noncoding	ENST00000506247	RP11-159F24.1	GENCODE	579	chr5	-	43588742	43603332		AAAGAAACAGGGAAGCAGCGGAATACAAGAGACTGAACTGTATCTGCCTCTGTTTCCAAA	natural antisense	NM_012343	NNT	NAD(P) transhydrogenase, mitochondrial	+	43602790	43705668	237.743	622.654	7.75205	9.14978	267.55	155.543	290.135	665.355	642.579	560.026	7.97509	7.14735	8.13372	9.23751	9.26686	8.94497
ASHGA5P019980	0.115669	0.0123236	2.63486	up	noncoding	ENST00000506247	RP11-159F24.1	GENCODE	579	chr5	-	43588742	43603332		AAAGAAACAGGGAAGCAGCGGAATACAAGAGACTGAACTGTATCTGCCTCTGTTTCCAAA	natural antisense	NM_182977	NNT	NAD(P) transhydrogenase, mitochondrial	+	43603228	43705668	237.743	622.654	7.75205	9.14978	267.55	155.543	290.135	665.355	642.579	560.026	7.97509	7.14735	8.13372	9.23751	9.26686	8.94497
ASHGA5P034125	0.106844	0.0103876	2.62885	up	noncoding	uc002nqg.3	BC033373	UCSC_knowngene	2409	chr19	-	21770233	21776808		GTGCCTTCCTCTGTCAAATGGGCAGAAGAATATCCTTTTGATAGAATTAAAATATACGAA	intergenic							188.524	506.153	7.43919	8.83362	214.485	129.595	221.491	492.928	418.842	606.689	7.67602	6.87497	7.76657	8.79857	8.65222	9.05006
ASHGA5P020917	0.0346162	0.000721	2.62868	up	noncoding	ENST00000521953	RP11-1149M10.2	GENCODE	522	chr8	+	82066564	82076834		AGCAGTCATGGATTTGTTCATGTGTGGATGTGATGGAACTGAAGTCGCTAGGTTCATGCT	intergenic							49.0021	133.013	5.56243	6.95676	38.3313	49.4056	59.2694	138.156	127.413	133.47	5.39635	5.43425	5.85668	6.91989	6.96775	6.98266
ASHGA5P055266	0.0745582	0.0048442	2.61856	up	noncoding	uc009zem.2	LOC678655	UCSC_knowngene	1314	chr12	-	6556787	6560681	ENST00000447687, ENST00000536388, uc001qof.3	ACTAGAATTTGGTTTCCTTGTGGCTTCCCAGGAATTGTGAGCCATGTTGGATAAGGACCT	natural antisense	NM_001242	CD27	CD27 antigen precursor	+	6554050	6560884	841.247	2240.52	9.59801	10.9868	1033.81	563.082	926.845	2192.66	2035.67	2493.25	9.88353	9.11435	9.79616	10.9925	10.92	11.0479
ASHGA5P029145	0.0237063	0.000109	2.61367	up	noncoding	ENST00000560336	LINC00520	GENCODE	792	chr14	-	56248784	56263406	NR_026796, NR_026797	AAGAAGACAACCTTCTAAGATACTTTTCCTGCCCTCCAAGGGCTGTGGAGAATCTGATAG	intergenic							641.559	1757	9.25101	10.6371	698.973	589.114	636.59	1842.04	1763.83	1665.13	9.32319	9.18613	9.24369	10.7231	10.7151	10.473
ASHGA5P039326	0.0635918	0.00327625	2.61324	up	noncoding	ENST00000504402	RP11-367J11.3	GENCODE	292	chr4	-	7096297	7105056		GCCTCAGCCAAGTGAAATGGGAATCAGGACCATTACAAAGAAATTCAATTAAAATAAAAG	intergenic							102.293	272.251	6.59703	7.98287	100.338	82.6609	123.88	266.469	283.254	267.032	6.64707	6.21011	6.93392	7.89665	8.11263	7.93934
ASHGA5P036081	0.215472	0.0448876	2.61321	up	noncoding	ENST00000436885	AC012442.6	GENCODE	529	chr2	+	113348372	113349516		TCTATGCCATGCAACTAAAAGAAGTGTGATTAAAACAGACAAAATGGAGATCCAGACTAC	intergenic							40.922	103.402	5.20458	6.5904	48.7114	22.531	51.5237	97.1934	97.3573	115.655	5.69226	4.27105	5.65043	6.39356	6.58791	6.78974
ASHGA5P046691	0.0394594	0.00104323	2.61272	up	noncoding	ENST00000441414	FMR1-IT1	GENCODE	343	chrX	+	147028460	147029103		CTGATATGTTTGATGAACTTGGCAGTCTAACTGCATTGGTTAAAAGGATGCACATTTATA	intron sense-overlapping	NM_001185075	FMR1	fragile X mental retardation protein 1 isoform ISO6	+	146993468	147032647	6.89933	17.5006	2.66076	4.04631	6.24277	6.35644	8.09878	20.1846	19.1612	13.1558	2.66711	2.56761	2.74755	4.0469	4.31303	3.77901
ASHGA5P046691	0.0394594	0.00104323	2.61272	up	noncoding	ENST00000441414	FMR1-IT1	GENCODE	343	chrX	+	147028460	147029103		CTGATATGTTTGATGAACTTGGCAGTCTAACTGCATTGGTTAAAAGGATGCACATTTATA	intron sense-overlapping	NM_001185076	FMR1	fragile X mental retardation protein 1 isoform ISO7	+	146993468	147032647	6.89933	17.5006	2.66076	4.04631	6.24277	6.35644	8.09878	20.1846	19.1612	13.1558	2.66711	2.56761	2.74755	4.0469	4.31303	3.77901
ASHGA5P046691	0.0394594	0.00104323	2.61272	up	noncoding	ENST00000441414	FMR1-IT1	GENCODE	343	chrX	+	147028460	147029103		CTGATATGTTTGATGAACTTGGCAGTCTAACTGCATTGGTTAAAAGGATGCACATTTATA	intron sense-overlapping	NM_001185081	FMR1	fragile X mental retardation protein 1 isoform ISO12	+	146993468	147032647	6.89933	17.5006	2.66076	4.04631	6.24277	6.35644	8.09878	20.1846	19.1612	13.1558	2.66711	2.56761	2.74755	4.0469	4.31303	3.77901
ASHGA5P046691	0.0394594	0.00104323	2.61272	up	noncoding	ENST00000441414	FMR1-IT1	GENCODE	343	chrX	+	147028460	147029103		CTGATATGTTTGATGAACTTGGCAGTCTAACTGCATTGGTTAAAAGGATGCACATTTATA	intron sense-overlapping	NM_001185082	FMR1	fragile X mental retardation protein 1 isoform ISO9	+	146993468	147032647	6.89933	17.5006	2.66076	4.04631	6.24277	6.35644	8.09878	20.1846	19.1612	13.1558	2.66711	2.56761	2.74755	4.0469	4.31303	3.77901
ASHGA5P046691	0.0394594	0.00104323	2.61272	up	noncoding	ENST00000441414	FMR1-IT1	GENCODE	343	chrX	+	147028460	147029103		CTGATATGTTTGATGAACTTGGCAGTCTAACTGCATTGGTTAAAAGGATGCACATTTATA	intron sense-overlapping	NM_002024	FMR1	fragile X mental retardation protein 1 isoform ISO1	+	146993468	147032647	6.89933	17.5006	2.66076	4.04631	6.24277	6.35644	8.09878	20.1846	19.1612	13.1558	2.66711	2.56761	2.74755	4.0469	4.31303	3.77901
ASHGA5P051733	0.134085	0.0169044	2.61235	up	noncoding	NR_038387	LOC730091	RefSeq	3354	chr3	-	156465131	156534851		TAATTTATTGACTGAAAACTGGGGGCCTGAGTTAGATGGTAAAAAAGTTTAGAGTGCTGT	intergenic							17.7496	47.6406	4.10752	5.49287	14.8171	13.0282	25.4036	46.4095	47.928	48.5844	4.3027	3.44832	4.57154	5.30603	5.58702	5.58555
ASHGA5P026547	0.225929	0.0494187	2.61127	up	noncoding	AK094629		LincRNAs identified by Khalil et al	2028	chr6	-	161411345	161413374		ATGTGCAGATTTCTTAAACCTCATTTAGTTGAGCTTTGATAGGTGAAACGCACGTTTTGA	natural antisense	ENST00000348824	MAP3K4	mitogen-activated protein kinase kinase kinase 4 [Source:HGNC Symbol;Acc:6856]	+	161412845	161538414	261.624	640.38	7.79896	9.18371	345.979	123.995	314.899	605.786	620.246	695.109	8.33639	6.81029	8.2502	9.1017	9.213	9.23644
ASHGA5P026547	0.225929	0.0494187	2.61127	up	noncoding	AK094629		LincRNAs identified by Khalil et al	2028	chr6	-	161411345	161413374		ATGTGCAGATTTCTTAAACCTCATTTAGTTGAGCTTTGATAGGTGAAACGCACGTTTTGA	natural antisense	ENST00000366919	MAP3K4	mitogen-activated protein kinase kinase kinase 4 [Source:HGNC Symbol;Acc:6856]	+	161412758	161538417	261.624	640.38	7.79896	9.18371	345.979	123.995	314.899	605.786	620.246	695.109	8.33639	6.81029	8.2502	9.1017	9.213	9.23644
ASHGA5P026547	0.225929	0.0494187	2.61127	up	noncoding	AK094629		LincRNAs identified by Khalil et al	2028	chr6	-	161411345	161413374		ATGTGCAGATTTCTTAAACCTCATTTAGTTGAGCTTTGATAGGTGAAACGCACGTTTTGA	natural antisense	ENST00000366920	MAP3K4	mitogen-activated protein kinase kinase kinase 4 [Source:HGNC Symbol;Acc:6856]	+	161412845	161538414	261.624	640.38	7.79896	9.18371	345.979	123.995	314.899	605.786	620.246	695.109	8.33639	6.81029	8.2502	9.1017	9.213	9.23644
ASHGA5P026547	0.225929	0.0494187	2.61127	up	noncoding	AK094629		LincRNAs identified by Khalil et al	2028	chr6	-	161411345	161413374		ATGTGCAGATTTCTTAAACCTCATTTAGTTGAGCTTTGATAGGTGAAACGCACGTTTTGA	natural antisense	ENST00000392142	MAP3K4	mitogen-activated protein kinase kinase kinase 4 [Source:HGNC Symbol;Acc:6856]	+	161412815	161538417	261.624	640.38	7.79896	9.18371	345.979	123.995	314.899	605.786	620.246	695.109	8.33639	6.81029	8.2502	9.1017	9.213	9.23644
ASHGA5P026547	0.225929	0.0494187	2.61127	up	noncoding	AK094629		LincRNAs identified by Khalil et al	2028	chr6	-	161411345	161413374		ATGTGCAGATTTCTTAAACCTCATTTAGTTGAGCTTTGATAGGTGAAACGCACGTTTTGA	natural antisense	NM_005922	MAP3K4	mitogen-activated protein kinase kinase kinase 4 isoform a	+	161412821	161538417	261.624	640.38	7.79896	9.18371	345.979	123.995	314.899	605.786	620.246	695.109	8.33639	6.81029	8.2502	9.1017	9.213	9.23644
ASHGA5P026547	0.225929	0.0494187	2.61127	up	noncoding	AK094629		LincRNAs identified by Khalil et al	2028	chr6	-	161411345	161413374		ATGTGCAGATTTCTTAAACCTCATTTAGTTGAGCTTTGATAGGTGAAACGCACGTTTTGA	natural antisense	NM_006724	MAP3K4	mitogen-activated protein kinase kinase kinase 4 isoform b	+	161412821	161538417	261.624	640.38	7.79896	9.18371	345.979	123.995	314.899	605.786	620.246	695.109	8.33639	6.81029	8.2502	9.1017	9.213	9.23644
ASHGA5P038743	0.022634	7.45e-05	2.61031	up	noncoding	ENST00000455974	AC123023.1	GENCODE	555	chr3	+	34244735	34310303		TCCCAATTACAGGGAAGCCTGCTGAGGAAACAGAACTGTCTGAATGCAAAGGAAATTTAG	intergenic							30.2207	82.8158	4.89522	6.27944	26.0899	31.1105	33.4617	91.3739	81.1322	75.9413	4.9348	4.7557	4.99515	6.30174	6.33624	6.20032
ASHGA5P022644	0.0286943	0.000387	2.60881	up	noncoding	ENST00000560267	LINC00520	GENCODE	412	chr14	-	56247863	56263374		AAAGCTGAAGGACACTCTGGCAAGAGGAAACCCCGAGCCAAACGTATGGCCACCTCTGAC	intergenic							7526.21	21369.7	12.8765	14.2599	7451.51	7734.21	7392.9	22136.9	21542	20430.3	12.748	13.0928	12.7886	14.3303	14.3147	14.1345
ASHGA5P023287	0.0311856	0.000507	2.60812	up	noncoding	uc002kmp.3	LOC339290	UCSC_knowngene	3370	chr18	+	5240988	5246505		GTATTTTCAGATCCTTTGCACATGGCCTGCTATCAACAATCCTCTACAATGATTCTCAGC	intergenic							405.482	1097.97	8.57212	9.95513	462.924	347.366	406.156	1167.87	1075.35	1050.7	8.73972	8.36424	8.61241	10.0681	9.99021	9.80708
ASHGA5P022654	0.083105	0.00630387	2.60733	up	noncoding	ENST00000560401	CTD-2071L7.1	pseudogene	1798	chr15	+	84748919	84795356		GGGGCTTTGGGCCAAAGGAAAGAAACTTTTATTTGTACAGTTGATCCTGGAAAATCTATG								62.9178	167.459	5.8955	7.27807	69.7455	48.5913	70.4164	156.942	157.208	188.226	6.16505	5.4101	6.11134	7.10657	7.27059	7.45706
ASHGA5P057468	0.199668	0.037732	2.60672	up	noncoding	TCONS_00018139	XLOC_008413	LincRNAs identified by Cabili et al	511	chr10	+	23868991	23875166		TCCAAATCAGATAAACACTACAGATTGCTACAGATGAATGCTACTGACATGCTAAAGACT	intergenic							11.9229	31.9408	3.51262	4.89485	12.3262	15.4157	8.02694	37.5554	22.1591	36.1079	4.11276	3.69226	2.73282	4.98992	4.52192	5.17272
ASHGA5P030395	0.0716851	0.00440624	2.6063	up	noncoding	uc001zci.1	WHAMMP2	UCSC_knowngene	1862	chr15	+	28986255	29024285		ATGCGCAGAACCCTGTAAATGAGCATAGTTCATTCAAGTATATAAAGTGCTTTCGTGTAT	intergenic							20.2917	54.9598	4.31469	5.69669	12.7408	19.0618	29.0724	57.101	51.9291	55.8494	4.14673	4.02217	4.77517	5.60701	5.70113	5.78194
ASHGA5P015307	0.166358	0.0256074	2.60616	up	noncoding	ENST00000419104	AC073135.3	GENCODE	559	chr3	+	197836982	197838437		AAACAGCACTGCTAGATTAGGGAACTGTCCAGAAGAGGAACGCAGCTTGATGTTAAAAAA	intergenic							10.2458	23.0769	3.059	4.44093	6.24277	16.7593	7.73543	29.9211	20.3778	18.9317	2.66711	3.82591	2.68399	4.64482	4.40005	4.27792
ASHGA5P020436	0.0329137	0.00062	2.60569	up	noncoding	ENST00000513492	RP11-213H15.3	GENCODE	433	chr5	-	90598845	90608312		CACAGTTTATGAACAAAACCCATCAGAAGATGTCAGAAGATAAGGATTTTTGTCCTGATG	intergenic							116.234	311.106	6.79098	8.17264	115.566	102.642	130.493	313.293	299.768	320.259	6.83163	6.52974	7.01157	8.13675	8.19059	8.19059
ASHGA5P038195	0.207667	0.0411782	2.60141	up	noncoding	ENST00000419531	RP4-794H19.2	GENCODE	2273	chr1	+	59250831	59366668		CCAATTCTGATCACTGCTCTTATGGTTTGTAATACATTATTTTGGGTTTGGATGATCCTG	intergenic							510.823	1259.48	8.77135	10.1506	621.689	247.416	663.366	1188.07	1229.8	1360.56	9.15849	7.84824	9.30733	10.0917	10.1919	10.1684
ASHGA5P029166	0.0419981	0.00123108	2.59334	up	noncoding	ENST00000428508	RP11-353N4.1	GENCODE	398	chr1	-	149590751	149591762		CCAAAGCTGAATTCACCTAATTTTAGGGCCAAAAACCCAAAAAACAAAACAAGACCAAAA	intergenic							606.922	1622.53	9.14574	10.5206	699.424	467.91	653.433	1616.7	1653.67	1597.2	9.32371	8.83089	9.28262	10.5388	10.6127	10.4101
ASHGA5P045362	0.201829	0.0387724	2.59317	up	noncoding	NR_038853	LOC441461	RefSeq	563	chr9	-	102648599	102668883		CCAGACTTCTGATCAACAAATATTGCTGCTACATTAACTGATTCGCAACAAAGAAAGAAA	bidirectional	NM_017919	STX17	syntaxin-17	+	102668914	102736818	149.099	369.328	7.03666	8.41138	190.536	78.5312	178.23	377.177	370.304	360.501	7.52095	6.13269	7.45634	8.40311	8.47453	8.35649
ASHGA5P033718	0.071614	0.00437684	2.5926	up	noncoding	ENST00000580684	RP11-835E18.2	GENCODE	1009	chr18	+	5238548	5243910	NR_015389, uc002kmp.3, uc010dko.3	TTCCTTGATGGAGAACTATCAAAGCAGTCAAAGCTATCAAAATAAAAAAGAATTCTGATT	intergenic							637.587	1678.51	9.19204	10.5664	759.92	437.724	715.116	1668.89	1521.91	1844.73	9.43893	8.72489	9.4123	10.5877	10.4934	10.6182
ASHGA5P049434	0.0796172	0.0057311	2.59215	up	noncoding	ENST00000416689	RP5-848E13.3	GENCODE	3075	chr1	+	43424774	43442099		AAGCAGATGGTTAAGAGCTCTACAACTTCTGTGAGGTAAAGAATATCTGCAGGGCTGGAC	natural antisense	NM_006516	SLC2A1	solute carrier family 2, facilitated glucose transporter member 1	-	43391045	43424847	34.5703	92.2581	5.05813	6.43228	30.2842	28.3411	45.0855	89.3254	92.3031	95.1458	5.10764	4.61734	5.44941	6.26868	6.51736	6.51081
ASHGA5P022982	0.162225	0.0242722	2.59206	up	noncoding	ENST00000567054	MT1CP	pseudogene	174	chr16	+	56682159	56683426		CTGCTCCTGCGGTCCTGCACTTATGCCAGCTTCTGCAAATGCAAAGAGTACAAATGCACC								2060.53	6241.93	10.9671	12.3412	2168.34	1873.9	2139.36	4318.55	4019.58	10387.7	10.9505	10.9714	10.9794	11.9934	11.9117	13.1185
ASHGA5P029850	0.0227085	8.65e-05	2.58128	up	noncoding	uc010tzd.2	NBEAP1	UCSC_knowngene	3033	chr15	-	20870053	20876597		CAATGAGCCTGAATATTCTCATGCGTGGCCACATCTCTTTTCTATTCCCCGTCATAGAAA	intergenic							768.513	2084.54	9.52152	10.8896	796.407	775.273	733.859	2122.67	2109.21	2021.74	9.50066	9.6156	9.4483	10.943	10.973	10.7527
ASHGA5P043465	0.180534	0.0303246	2.57646	up	noncoding	TCONS_00018256	XLOC_008538	LincRNAs identified by Cabili et al	2041	chr10	+	86331898	86335575		CCATTTGTTTGACGAAAAAGGCAGCATCACATATAAGATCTTCTTATAGAAAATGGGCTT	intergenic							13.0258	28.4743	3.39522	4.76061	6.24277	20.0804	12.7541	32.1313	24.8011	28.4904	2.66711	4.09495	3.4236	4.75749	4.67485	4.84948
ASHGA5P029549	0.106442	0.0102924	2.57474	up	noncoding	ENST00000554055	RP11-841O20.2	GENCODE	581	chr14	+	53107556	53108284		GAGCCAGTAGAAGGTGACAAAGTAGAGGTAAGAATATTCCTTCAAAAAGATTGGCAGCTA	natural antisense	ENST00000395686	ERO1L	ERO1-like (S. cerevisiae) [Source:HGNC Symbol;Acc:13280]	-	53106633	53162423	315.182	815.383	8.16183	9.52626	372.03	206.97	366.547	768.815	846.386	830.947	8.43891	7.57769	8.4689	9.44445	9.64919	9.48513
ASHGA5P035174	0.0436099	0.00134316	2.57388	up	noncoding	ENST00000411738	AC159540.1	GENCODE	724	chr2	-	98081773	98089122	ENST00000431244, NR_040097	AGTATTCCTGGTCTCGAATCATCCTGATATTCTTCATTTTGTTATTCACATTGGACTAGG	intergenic							3063.62	8029.33	11.5054	12.8693	3509.02	2160.84	3521	7771.57	7976.78	8339.64	11.641	11.1718	11.7034	12.8831	12.9197	12.8052
ASHGA5P033528	0.0734735	0.00469258	2.57078	up	noncoding	ENST00000580867	RP11-527H14.3	GENCODE	764	chr18	-	14969604	14970467	ENST00000528497	CTGAGCTGGGGGCTCTTGGGTTTTGCTTGTTGAGCTGAATTAATATATTAATGGATTTCA	intergenic							131.983	348.602	6.95722	8.31943	145.7	102.889	147.358	357.748	285.454	402.606	7.14887	6.53356	7.18922	8.32794	8.12416	8.50618
ASHGA5P022994	0.131191	0.0160787	2.56506	up	noncoding	ENST00000567341	RP11-510M2.2	GENCODE	230	chr16	+	71496229	71497970		ACTGGAGACTGGGTCAGAAATCAGGAGTGAGGACTTGTTGAAAGAAATAGGAAGGAATCA	natural antisense	ENST00000357254	ZNF23	zinc finger protein 23 (KOX 16) [Source:HGNC Symbol;Acc:13023]	-	71481499	71496662	15.1522	40.8427	3.90381	5.26281	10.2859	12.3088	22.8619	36.1325	43.7231	42.6725	3.93197	3.37903	4.40044	4.92963	5.46027	5.39852
ASHGA5P022994	0.131191	0.0160787	2.56506	up	noncoding	ENST00000567341	RP11-510M2.2	GENCODE	230	chr16	+	71496229	71497970		ACTGGAGACTGGGTCAGAAATCAGGAGTGAGGACTTGTTGAAAGAAATAGGAAGGAATCA	natural antisense	ENST00000567340	ZNF23	zinc finger protein 23 (KOX 16) [Source:HGNC Symbol;Acc:13023]	-	71487206	71496998	15.1522	40.8427	3.90381	5.26281	10.2859	12.3088	22.8619	36.1325	43.7231	42.6725	3.93197	3.37903	4.40044	4.92963	5.46027	5.39852
ASHGA5P050568	0.0692867	0.00403434	2.56489	up	noncoding	ENST00000454263	TRIM43B	pseudogene	1668	chr2	-	96142714	96150479	NM_138800	CCACAGATGATCAGGATTAAGAAAACTTACTGTTTGGGAACTCCATATACAAGGGAGCCC								27.0066	71.8847	4.71784	6.07674	27.2175	23.139	30.6632	72.4129	77.5869	65.6544	4.98386	4.3115	4.85815	5.95863	6.27325	5.99833
ASHGA5P022611	0.086459	0.00680826	2.56443	up	noncoding	ENST00000559600	RP11-718O11.1	GENCODE	655	chr15	+	45997392	46223267		CTATTAGCTGGAAAATACTGGCTTCATGAAATGGCTTGGAAGATTTGGAGGCAACCTAAA	intergenic							17.0131	45.9677	4.07707	5.4357	11.3771	15.7332	23.9291	41.9107	50.3949	45.5976	4.03581	3.72178	4.47361	5.15131	5.65945	5.49635
ASHGA5P032356	0.16073	0.0237182	2.5641	up	noncoding	uc010cul.1	AX747639	UCSC_knowngene	1604	chr17	-	34575459	34577063	uc002how.1	TCATATCCACACAATGGTAATTATTGAAATGAGAGACTCAAAAGAAGATGGAACGTGAAC	intergenic							23.5557	60.9678	4.47756	5.83601	26.3045	16.0495	28.3131	59.8772	55.0818	67.9445	4.94332	3.75457	4.73478	5.67963	5.78336	6.04503
ASHGA5P021275	0.115321	0.0122577	2.56247	up	noncoding	ENST00000529252	FAM66E	GENCODE	872	chr8	+	7812535	7844123	ENST00000529456, NR_026789, NR_027424, uc010lrk.1	AGTGTCTTGCAGCAGCTTGACTACCACACAAATGAATCCACTCAAATGTTGGCAAGTGGA	intronic antisense	NM_001256871	USP17L3	ubiquitin carboxyl-terminal hydrolase 17-like protein 3	-	7833914	7835507	86.8287	220.725	6.32264	7.68018	112.16	61.6425	86.6832	205.447	228.326	228.403	6.78934	5.76355	6.41505	7.50692	7.80697	7.72666
ASHGA5P021275	0.115321	0.0122577	2.56247	up	noncoding	ENST00000529252	FAM66E	GENCODE	872	chr8	+	7812535	7844123	ENST00000529456, NR_026789, NR_027424, uc010lrk.1	AGTGTCTTGCAGCAGCTTGACTACCACACAAATGAATCCACTCAAATGTTGGCAAGTGGA	intronic antisense	NM_001256872	USP17L8	inactive ubiquitin carboxyl-terminal hydrolase 17-like protein 8	-	7829182	7830775	86.8287	220.725	6.32264	7.68018	112.16	61.6425	86.6832	205.447	228.326	228.403	6.78934	5.76355	6.41505	7.50692	7.80697	7.72666
ASHGA5P018084	0.0357184	0.000826	2.56233	up	noncoding	ENST00000449219	RP11-504P24.4	GENCODE	758	chr1	+	224183658	224197405	ENST00000508519, ENST00000510011, ENST00000513147, ENST00000515251, NR_037630	TTCCCTAGAGGTGGAACAATCCAAAGTTTTAATCAGAGAAGGTGGTGTTCAGTTGCTGCT	intergenic							126.253	331.89	6.90556	8.26301	143.899	111.201	123.659	320.227	340.585	334.859	7.13156	6.65342	6.9317	8.16958	8.36683	8.25263
ASHGA5P036562	0.182342	0.0309	2.56082	up	noncoding	TCONS_00025984	XLOC_012324	LincRNAs identified by Cabili et al	247	chr17	+	76357880	76360723	TCONS_00025512	TCTGAAGACAAAGGAATGAAGACGAAAACGTTTCTGAAAATGTGGGTGGAGACACCTGGG	intergenic							111.903	274.015	6.63411	7.99072	161.269	65.8738	108.567	274.193	258.354	289.499	7.29048	5.86871	6.74316	7.93924	7.98068	8.05224
ASHGA5P038841	0.181644	0.0306488	2.55741	up	noncoding	ENST00000465933	RP11-755B10.3	GENCODE	2919	chr3	+	57678931	57682323		GCAGTCAACGACCAGGGAATAAATTATTCGTGGAATGACACAGTTCATAATTATTATAAG	bidirectional	NM_152678	FAM116A	protein FAM116A	-	57611180	57678816	13.4661	36.6113	3.73868	5.09336	9.5132	9.85031	21.0347	30.0389	36.9137	42.8813	3.8547	3.09067	4.27068	4.65132	5.22168	5.40709
ASHGA5P015700	0.0508147	0.00196909	2.55559	up	noncoding	ENST00000422736	RP11-557H15.3	GENCODE	568	chr6	-	134768567	134775719		GTCATATGGTCAAATTATCCCGGATCCTGAAATATATCTTTTGATAGAAATGACTCTGGT	intergenic							48.1436	126.687	5.52977	6.88342	53.793	42.8887	47.7491	122.18	127.469	130.412	5.82565	5.23142	5.53223	6.73024	6.96848	6.95155
ASHGA5P014886	0.171386	0.0273978	2.55378	up	noncoding	ENST00000414374	RP11-86H7.1	GENCODE	438	chr1	-	95144980	95285766		TAGCAAACAGTTTTCTGAAGCTCAGAGGGACACCTTGTATTGCTGGATGATAAAAACAGG	bidirectional	NM_001114106	SLC44A3	choline transporter-like protein 3 isoform 1	+	95285897	95360803	10.7427	25.9391	3.19276	4.54539	6.24277	12.4224	13.5628	39.4353	22.4839	15.8981	2.66711	3.39213	3.51902	5.06129	4.54293	4.03193
ASHGA5P014886	0.171386	0.0273978	2.55378	up	noncoding	ENST00000414374	RP11-86H7.1	GENCODE	438	chr1	-	95144980	95285766		TAGCAAACAGTTTTCTGAAGCTCAGAGGGACACCTTGTATTGCTGGATGATAAAAACAGG	bidirectional	NM_001258340	SLC44A3	choline transporter-like protein 3 isoform 3	+	95285897	95360803	10.7427	25.9391	3.19276	4.54539	6.24277	12.4224	13.5628	39.4353	22.4839	15.8981	2.66711	3.39213	3.51902	5.06129	4.54293	4.03193
ASHGA5P014886	0.171386	0.0273978	2.55378	up	noncoding	ENST00000414374	RP11-86H7.1	GENCODE	438	chr1	-	95144980	95285766		TAGCAAACAGTTTTCTGAAGCTCAGAGGGACACCTTGTATTGCTGGATGATAAAAACAGG	bidirectional	NM_001258341	SLC44A3	choline transporter-like protein 3 isoform 4	+	95285897	95360803	10.7427	25.9391	3.19276	4.54539	6.24277	12.4224	13.5628	39.4353	22.4839	15.8981	2.66711	3.39213	3.51902	5.06129	4.54293	4.03193
ASHGA5P014886	0.171386	0.0273978	2.55378	up	noncoding	ENST00000414374	RP11-86H7.1	GENCODE	438	chr1	-	95144980	95285766		TAGCAAACAGTTTTCTGAAGCTCAGAGGGACACCTTGTATTGCTGGATGATAAAAACAGG	bidirectional	NM_001258342	SLC44A3	choline transporter-like protein 3 isoform 5	+	95285897	95360803	10.7427	25.9391	3.19276	4.54539	6.24277	12.4224	13.5628	39.4353	22.4839	15.8981	2.66711	3.39213	3.51902	5.06129	4.54293	4.03193
ASHGA5P014886	0.171386	0.0273978	2.55378	up	noncoding	ENST00000414374	RP11-86H7.1	GENCODE	438	chr1	-	95144980	95285766		TAGCAAACAGTTTTCTGAAGCTCAGAGGGACACCTTGTATTGCTGGATGATAAAAACAGG	bidirectional	NM_001258343	SLC44A3	choline transporter-like protein 3 isoform 6	+	95285897	95360803	10.7427	25.9391	3.19276	4.54539	6.24277	12.4224	13.5628	39.4353	22.4839	15.8981	2.66711	3.39213	3.51902	5.06129	4.54293	4.03193
ASHGA5P014886	0.171386	0.0273978	2.55378	up	noncoding	ENST00000414374	RP11-86H7.1	GENCODE	438	chr1	-	95144980	95285766		TAGCAAACAGTTTTCTGAAGCTCAGAGGGACACCTTGTATTGCTGGATGATAAAAACAGG	bidirectional	NM_152369	SLC44A3	choline transporter-like protein 3 isoform 2	+	95286099	95360803	10.7427	25.9391	3.19276	4.54539	6.24277	12.4224	13.5628	39.4353	22.4839	15.8981	2.66711	3.39213	3.51902	5.06129	4.54293	4.03193
ASHGA5P037293	0.128272	0.0155041	2.55226	up	noncoding	uc002yup.1	AX746823	UCSC_knowngene	2943	chr21	-	36195760	36198703		TGTCTCATGTCACCTAACACCTATGGGGTGGCATGAAACTTGAGCTTTAAAACACACCAG	intron sense-overlapping	NM_001001890	RUNX1	runt-related transcription factor 1 isoform AML1b	-	36160097	36260987	126.38	323.464	6.86408	8.21585	154.667	85.6444	138.829	375.762	327.151	267.481	7.23077	6.26215	7.09932	8.39767	8.30858	7.94131
ASHGA5P037293	0.128272	0.0155041	2.55226	up	noncoding	uc002yup.1	AX746823	UCSC_knowngene	2943	chr21	-	36195760	36198703		TGTCTCATGTCACCTAACACCTATGGGGTGGCATGAAACTTGAGCTTTAAAACACACCAG	intron sense-overlapping	NM_001122607	RUNX1	runt-related transcription factor 1 isoform AML1a	-	36193573	36260987	126.38	323.464	6.86408	8.21585	154.667	85.6444	138.829	375.762	327.151	267.481	7.23077	6.26215	7.09932	8.39767	8.30858	7.94131
ASHGA5P037293	0.128272	0.0155041	2.55226	up	noncoding	uc002yup.1	AX746823	UCSC_knowngene	2943	chr21	-	36195760	36198703		TGTCTCATGTCACCTAACACCTATGGGGTGGCATGAAACTTGAGCTTTAAAACACACCAG	intron sense-overlapping	NM_001754	RUNX1	runt-related transcription factor 1 isoform AML1c	-	36160097	36421595	126.38	323.464	6.86408	8.21585	154.667	85.6444	138.829	375.762	327.151	267.481	7.23077	6.26215	7.09932	8.39767	8.30858	7.94131
ASHGA5P028134	0.218992	0.0464307	2.55166	up	noncoding	ENST00000552324	RP11-320P7.2	GENCODE	578	chr12	+	70574117	70595784		TCACTGGCCACTGACAAATGACACTTCAAGAGGAATACAGGCTTAATAGCTGCGAACACA	intergenic							70.617	208.257	6.0863	7.43773	65.3671	82.2377	64.2461	113.391	178.245	333.135	6.08089	6.20245	5.97555	6.61884	7.44832	8.24603
ASHGA5P022847	0.0242175	0.000185	2.54924	up	noncoding	ENST00000563942	WHAMMP2	pseudogene	1603	chr15	+	28982728	29000015		AGAAAGGTGGGATCAGTGCAAAGAAAATCATTGGCTCAGATTGCAACAGGCTGAAGAAAG								641.518	1707.87	9.24291	10.593	707.478	537.428	679.649	1740.95	1607.54	1775.12	9.34194	9.04548	9.34131	10.6411	10.5712	10.5667
ASHGA5P041924	0.0340594	0.000685	2.54833	up	noncoding	TCONS_00020936	XLOC_010207	LincRNAs identified by Cabili et al	286	chr12	-	115740639	115741687		TGCAGAGGCTTGGAGTGAGAGAGGAGACCAGGGTCCAGCTTCTCGGACAGCACTCACTGG	intergenic							130.071	344.644	6.95877	8.30833	135.999	126.233	127.982	358.723	380.322	294.886	7.0543	6.83878	6.98324	8.33322	8.515	8.07676
ASHGA5P028114	0.214593	0.0443291	2.54623	up	noncoding	ENST00000539116	RP11-221N13.3	GENCODE	589	chr12	+	65996648	66000283		CACTCTAGACATACTAGCTCATATTTTTTAACTTCAACCTGGCAAAAGTTAATATCCCTC	intergenic							480.433	1161.19	8.68102	10.0294	595.795	233.372	612.132	1078.15	1108.56	1296.85	9.09863	7.75589	9.18854	9.94341	10.0375	10.1072
ASHGA5P026794	0.0610334	0.00294837	2.54615	up	noncoding	ENST00000546273	RP11-713B9.1	GENCODE	301	chr11	+	115045696	115046044		AGGAATGAAAGTTTCACACAGATTCGAGTTGGAAATCCCAGCATGACAAATATCTGTAAT	natural antisense	NM_001098517	CADM1	cell adhesion molecule 1 isoform 2 precursor	-	115044344	115375241	17.7875	47.6033	4.12763	5.47594	15.0576	22.0436	16.2614	53.8722	36.6007	52.3369	4.31986	4.23635	3.82667	5.52294	5.20923	5.69566
ASHGA5P026794	0.0610334	0.00294837	2.54615	up	noncoding	ENST00000546273	RP11-713B9.1	GENCODE	301	chr11	+	115045696	115046044		AGGAATGAAAGTTTCACACAGATTCGAGTTGGAAATCCCAGCATGACAAATATCTGTAAT	natural antisense	NM_014333	CADM1	cell adhesion molecule 1 isoform 1 precursor	-	115044344	115375241	17.7875	47.6033	4.12763	5.47594	15.0576	22.0436	16.2614	53.8722	36.6007	52.3369	4.31986	4.23635	3.82667	5.52294	5.20923	5.69566
ASHGA5P057618	0.143763	0.0192971	2.54383	up	noncoding	TCONS_00019719	XLOC_009516	LincRNAs identified by Cabili et al	462	chr11	-	81532342	81535946		CCTCTCTTGTATGGATTGTTTCTGTTAATTATCACTCAAATCTGAACGGTGTGGTAGGAC	intergenic							28.7655	74.9902	4.75262	6.09962	24.3713	41.5458	20.3793	84.2748	51.7442	88.9516	4.85672	5.18514	4.21599	6.1827	5.69591	6.42026
ASHGA5P052469	0.215472	0.0448739	2.54268	up	noncoding	TCONS_00012530	XLOC_005361	LincRNAs identified by Cabili et al	509	chr6	+	80247284	80251481		TGTAGCGGAGACCCCCAAGTAGGGAAATTGGGGCAAAACGCGGAGCGCTCCAGGCTCCTA	intergenic							22.4846	65.2617	4.45392	5.80027	14.7117	31.2312	21.5109	51.1782	38.2903	106.316	4.29407	4.76128	4.30642	5.45331	5.27158	6.67592
ASHGA5P035555	0.0242175	0.000199	2.53958	up	noncoding	ENST00000419922	LINC00607	GENCODE	526	chr2	-	216484830	216486076	ENST00000423530	TTCTTTAGCTTTAGCACGTGTTTCCACCAGTGTCCCTTAACGGAGAGGATGACTATGTCA	intergenic							594.35	1575.41	9.13411	10.4787	624.339	514.705	644.007	1557.18	1614.41	1554.64	9.16576	8.97508	9.2615	10.4863	10.5776	10.3722
ASHGA5P023370	0.0733352	0.00465925	2.53912	up	noncoding	ENST00000579431	RP11-627G18.3	GENCODE	481	chr18	-	19747215	19748379		GCACGTAACTTTTCAGCGTGGCCGCATTTGGAAAAGGCTGAAGGTAGAAAACTCTGGAAT	intergenic							12.0182	32.6496	3.60396	4.94828	6.39123	11.6812	17.9821	35.0449	35.4579	27.4459	3.49844	3.30889	4.00453	4.88518	5.16454	4.79514
ASHGA5P039321	0.0532517	0.00218377	2.53717	up	noncoding	ENST00000513179	RP11-539L10.3	GENCODE	406	chr4	-	6672454	6675550	ENST00000515205	GCTAGTTTAAGGAAATATCTGACGCTGATAACCATGTCCCAAGCACTGCTCTAAGTTCCC	intergenic							1088.48	2886.94	10.0118	11.355	1235.54	839.205	1190.7	2939.19	3149.39	2572.23	10.1409	9.74168	10.1528	11.4226	11.5494	11.0931
ASHGA5P036592	0.0238892	0.000168	2.53438	up	noncoding	ENST00000403324	AC093642.5	GENCODE	552	chr2	+	243030834	243101525	ENST00000431796, ENST00000442213, ENST00000444990, ENST00000456398, NM_012173, NM_183420, NM_183421, NR_024437, uc010zpe.1, uc010zpf.1, uc010zpg.1	CGTTGGGCACTGGGGGACGCGGGCGCGTCAGGTGAAGACTGGGGGCTGCAGGCGCGCTAG	intergenic							161.733	424.487	7.27035	8.61198	147.101	161.698	176.4	436.569	427.431	409.461	7.16218	7.20549	7.44339	8.62345	8.68413	8.52838
ASHGA5P048488	0.19498	0.0358584	2.53338	up	noncoding	ENST00000526453	RP11-110I1.12	GENCODE	1359	chr11	-	118866904	118868714		TGTGGTTTACTATTACTGCTATTAGCGCATTTTTAAGCGGGAAACCTGAGGCATGAGGAG	bidirectional	NM_198489	CCDC84	coiled-coil domain-containing protein 84	+	118868851	118886455	49.8802	122.391	5.49963	6.84069	62.2732	28.875	58.4923	131.555	115.79	119.827	6.01809	4.64369	5.83712	6.84598	6.83717	6.83894
ASHGA5P035688	0.0238892	0.00016	2.53319	up	noncoding	ENST00000451101	AC019172.2	GENCODE	717	chr2	+	3891773	3895001		AAGACGAGGTTTCATAATTGAGCTCCATTTCTTCTTATTCCCTTTCTCAGTGATATTTCT	intergenic							739.037	1978.83	9.46861	10.8096	764.258	738.525	714.329	2045.81	2025.99	1864.69	9.4462	9.54964	9.40998	10.8814	10.9122	10.635
ASHGA5P035083	0.199882	0.0378044	2.52941	up	noncoding	ENST00000457448	AC010987.6	GENCODE	725	chr2	-	68023185	68052694		CTGCGATATCAAATGAGGTAAATGAACATGCTCTTTGAACTCTTAACTTCTAGACCAATA	intergenic							341.154	830.87	8.2084	9.5472	415.478	176.518	431.465	791.61	765.139	935.861	8.58582	7.34063	8.69874	9.48513	9.50817	9.64829
ASHGA5P005611	0.0270239	0.000334	2.52662	up	noncoding	NR_045623	NABP1	RefSeq	3969	chr2	+	192542861	192553248	NR_045622	GGGGTGTAAGATTTTGTATGGTTTATTCAGAAGTGCCAAATTTCAGTGAACCCAACCCAG	exon sense-overlapping	NM_001031716	NABP1	SOSS complex subunit B2 isoform 1	+	192542860	192553248	2620.07	6860.85	11.2946	12.6318	2938.38	2035.3	2886.54	6755.26	6885.82	6941.47	11.3841	11.0878	11.4117	12.6673	12.7027	12.5253
ASHGA5P005611	0.0270239	0.000334	2.52662	up	noncoding	NR_045623	NABP1	RefSeq	3969	chr2	+	192542861	192553248	NR_045622	GGGGTGTAAGATTTTGTATGGTTTATTCAGAAGTGCCAAATTTCAGTGAACCCAACCCAG	exon sense-overlapping	NM_001254736	NABP1	SOSS complex subunit B2 isoform 2	+	192542797	192553248	2620.07	6860.85	11.2946	12.6318	2938.38	2035.3	2886.54	6755.26	6885.82	6941.47	11.3841	11.0878	11.4117	12.6673	12.7027	12.5253
ASHGA5P054359	0.0319553	0.000566	2.52071	up	noncoding	ENST00000397264	RP11-536K7.3	GENCODE	640	chr10	-	5979078	5987863		AAATGAAACTGAAAAAGAGCAAGGGTCCCGTAGGATTGAACACAGTTGGTGAAACTTGGG	natural antisense	NM_001258452	FBXO18	F-box only protein 18 isoform 3	+	5931534	5979558	59.0499	152.896	5.82248	7.15632	64.7301	58.6446	53.7751	152.204	154.574	151.912	6.06735	5.68759	5.71251	7.06354	7.24713	7.15827
ASHGA5P054359	0.0319553	0.000566	2.52071	up	noncoding	ENST00000397264	RP11-536K7.3	GENCODE	640	chr10	-	5979078	5987863		AAATGAAACTGAAAAAGAGCAAGGGTCCCGTAGGATTGAACACAGTTGGTGAAACTTGGG	natural antisense	NM_001258453	FBXO18	F-box only protein 18 isoform 4	+	5932165	5979558	59.0499	152.896	5.82248	7.15632	64.7301	58.6446	53.7751	152.204	154.574	151.912	6.06735	5.68759	5.71251	7.06354	7.24713	7.15827
ASHGA5P054359	0.0319553	0.000566	2.52071	up	noncoding	ENST00000397264	RP11-536K7.3	GENCODE	640	chr10	-	5979078	5987863		AAATGAAACTGAAAAAGAGCAAGGGTCCCGTAGGATTGAACACAGTTGGTGAAACTTGGG	natural antisense	NM_032807	FBXO18	F-box only protein 18 isoform 1	+	5936348	5979558	59.0499	152.896	5.82248	7.15632	64.7301	58.6446	53.7751	152.204	154.574	151.912	6.06735	5.68759	5.71251	7.06354	7.24713	7.15827
ASHGA5P054359	0.0319553	0.000566	2.52071	up	noncoding	ENST00000397264	RP11-536K7.3	GENCODE	640	chr10	-	5979078	5987863		AAATGAAACTGAAAAAGAGCAAGGGTCCCGTAGGATTGAACACAGTTGGTGAAACTTGGG	natural antisense	NM_178150	FBXO18	F-box only protein 18 isoform 2	+	5932165	5979558	59.0499	152.896	5.82248	7.15632	64.7301	58.6446	53.7751	152.204	154.574	151.912	6.06735	5.68759	5.71251	7.06354	7.24713	7.15827
ASHGA5P014292	0.098703	0.00883464	2.51637	up	noncoding	ENST00000404210	LINC00339	GENCODE	1045	chr1	+	22352026	22357713	NR_023918, NR_023919	TTCCTACAGAATTTCTCTGTCCTCTTGTTAGGACAATCAGCCTGCTGCTTTGGGCTTTTC	intergenic							238.243	605.072	7.7676	9.09894	313.937	168.317	232.474	628.988	519.925	666.303	8.20305	7.27019	7.82955	9.15824	8.9666	9.17199
ASHGA5P025971	0.0435849	0.00133889	2.51409	up	noncoding	NR_047617	UTY	RefSeq	5922	chrY	-	15360258	15592550		TATATGAAAGTTCCAGGGAGTCGGACACCAGAATGATTTATTATCCTAAAAGTTTCACAG	exon sense-overlapping	NM_001258249	UTY	histone demethylase UTY isoform 4	-	15360258	15592550	47.6708	124.055	5.51957	6.8496	35.4078	58.946	48.6585	112.92	123.638	135.606	5.29984	5.69458	5.56429	6.61395	6.93125	7.00361
ASHGA5P025971	0.0435849	0.00133889	2.51409	up	noncoding	NR_047617	UTY	RefSeq	5922	chrY	-	15360258	15592550		TATATGAAAGTTCCAGGGAGTCGGACACCAGAATGATTTATTATCCTAAAAGTTTCACAG	exon sense-overlapping	NM_001258250	UTY	histone demethylase UTY isoform 5	-	15360258	15592550	47.6708	124.055	5.51957	6.8496	35.4078	58.946	48.6585	112.92	123.638	135.606	5.29984	5.69458	5.56429	6.61395	6.93125	7.00361
ASHGA5P025971	0.0435849	0.00133889	2.51409	up	noncoding	NR_047617	UTY	RefSeq	5922	chrY	-	15360258	15592550		TATATGAAAGTTCCAGGGAGTCGGACACCAGAATGATTTATTATCCTAAAAGTTTCACAG	exon sense-overlapping	NM_001258251	UTY	histone demethylase UTY isoform 6	-	15360258	15592550	47.6708	124.055	5.51957	6.8496	35.4078	58.946	48.6585	112.92	123.638	135.606	5.29984	5.69458	5.56429	6.61395	6.93125	7.00361
ASHGA5P025971	0.0435849	0.00133889	2.51409	up	noncoding	NR_047617	UTY	RefSeq	5922	chrY	-	15360258	15592550		TATATGAAAGTTCCAGGGAGTCGGACACCAGAATGATTTATTATCCTAAAAGTTTCACAG	exon sense-overlapping	NM_001258252	UTY	histone demethylase UTY isoform 7	-	15360258	15592550	47.6708	124.055	5.51957	6.8496	35.4078	58.946	48.6585	112.92	123.638	135.606	5.29984	5.69458	5.56429	6.61395	6.93125	7.00361
ASHGA5P025971	0.0435849	0.00133889	2.51409	up	noncoding	NR_047617	UTY	RefSeq	5922	chrY	-	15360258	15592550		TATATGAAAGTTCCAGGGAGTCGGACACCAGAATGATTTATTATCCTAAAAGTTTCACAG	exon sense-overlapping	NM_001258253	UTY	histone demethylase UTY isoform 8	-	15360258	15592550	47.6708	124.055	5.51957	6.8496	35.4078	58.946	48.6585	112.92	123.638	135.606	5.29984	5.69458	5.56429	6.61395	6.93125	7.00361
ASHGA5P025971	0.0435849	0.00133889	2.51409	up	noncoding	NR_047617	UTY	RefSeq	5922	chrY	-	15360258	15592550		TATATGAAAGTTCCAGGGAGTCGGACACCAGAATGATTTATTATCCTAAAAGTTTCACAG	exon sense-overlapping	NM_001258254	UTY	histone demethylase UTY isoform 9	-	15360258	15592550	47.6708	124.055	5.51957	6.8496	35.4078	58.946	48.6585	112.92	123.638	135.606	5.29984	5.69458	5.56429	6.61395	6.93125	7.00361
ASHGA5P025971	0.0435849	0.00133889	2.51409	up	noncoding	NR_047617	UTY	RefSeq	5922	chrY	-	15360258	15592550		TATATGAAAGTTCCAGGGAGTCGGACACCAGAATGATTTATTATCCTAAAAGTTTCACAG	exon sense-overlapping	NM_001258255	UTY	histone demethylase UTY isoform 10	-	15360258	15592550	47.6708	124.055	5.51957	6.8496	35.4078	58.946	48.6585	112.92	123.638	135.606	5.29984	5.69458	5.56429	6.61395	6.93125	7.00361
ASHGA5P025971	0.0435849	0.00133889	2.51409	up	noncoding	NR_047617	UTY	RefSeq	5922	chrY	-	15360258	15592550		TATATGAAAGTTCCAGGGAGTCGGACACCAGAATGATTTATTATCCTAAAAGTTTCACAG	exon sense-overlapping	NM_001258256	UTY	histone demethylase UTY isoform 11	-	15360258	15592550	47.6708	124.055	5.51957	6.8496	35.4078	58.946	48.6585	112.92	123.638	135.606	5.29984	5.69458	5.56429	6.61395	6.93125	7.00361
ASHGA5P025971	0.0435849	0.00133889	2.51409	up	noncoding	NR_047617	UTY	RefSeq	5922	chrY	-	15360258	15592550		TATATGAAAGTTCCAGGGAGTCGGACACCAGAATGATTTATTATCCTAAAAGTTTCACAG	exon sense-overlapping	NM_001258257	UTY	histone demethylase UTY isoform 12	-	15360258	15592550	47.6708	124.055	5.51957	6.8496	35.4078	58.946	48.6585	112.92	123.638	135.606	5.29984	5.69458	5.56429	6.61395	6.93125	7.00361
ASHGA5P025971	0.0435849	0.00133889	2.51409	up	noncoding	NR_047617	UTY	RefSeq	5922	chrY	-	15360258	15592550		TATATGAAAGTTCCAGGGAGTCGGACACCAGAATGATTTATTATCCTAAAAGTTTCACAG	exon sense-overlapping	NM_001258258	UTY	histone demethylase UTY isoform 13	-	15360258	15592550	47.6708	124.055	5.51957	6.8496	35.4078	58.946	48.6585	112.92	123.638	135.606	5.29984	5.69458	5.56429	6.61395	6.93125	7.00361
ASHGA5P025971	0.0435849	0.00133889	2.51409	up	noncoding	NR_047617	UTY	RefSeq	5922	chrY	-	15360258	15592550		TATATGAAAGTTCCAGGGAGTCGGACACCAGAATGATTTATTATCCTAAAAGTTTCACAG	exon sense-overlapping	NM_001258259	UTY	histone demethylase UTY isoform 14	-	15360258	15592550	47.6708	124.055	5.51957	6.8496	35.4078	58.946	48.6585	112.92	123.638	135.606	5.29984	5.69458	5.56429	6.61395	6.93125	7.00361
ASHGA5P025971	0.0435849	0.00133889	2.51409	up	noncoding	NR_047617	UTY	RefSeq	5922	chrY	-	15360258	15592550		TATATGAAAGTTCCAGGGAGTCGGACACCAGAATGATTTATTATCCTAAAAGTTTCACAG	exon sense-overlapping	NM_001258260	UTY	histone demethylase UTY isoform 15	-	15360258	15592550	47.6708	124.055	5.51957	6.8496	35.4078	58.946	48.6585	112.92	123.638	135.606	5.29984	5.69458	5.56429	6.61395	6.93125	7.00361
ASHGA5P025971	0.0435849	0.00133889	2.51409	up	noncoding	NR_047617	UTY	RefSeq	5922	chrY	-	15360258	15592550		TATATGAAAGTTCCAGGGAGTCGGACACCAGAATGATTTATTATCCTAAAAGTTTCACAG	exon sense-overlapping	NM_001258261	UTY	histone demethylase UTY isoform 16	-	15360258	15592550	47.6708	124.055	5.51957	6.8496	35.4078	58.946	48.6585	112.92	123.638	135.606	5.29984	5.69458	5.56429	6.61395	6.93125	7.00361
ASHGA5P025971	0.0435849	0.00133889	2.51409	up	noncoding	NR_047617	UTY	RefSeq	5922	chrY	-	15360258	15592550		TATATGAAAGTTCCAGGGAGTCGGACACCAGAATGATTTATTATCCTAAAAGTTTCACAG	exon sense-overlapping	NM_001258262	UTY	histone demethylase UTY isoform 17	-	15360258	15592550	47.6708	124.055	5.51957	6.8496	35.4078	58.946	48.6585	112.92	123.638	135.606	5.29984	5.69458	5.56429	6.61395	6.93125	7.00361
ASHGA5P025971	0.0435849	0.00133889	2.51409	up	noncoding	NR_047617	UTY	RefSeq	5922	chrY	-	15360258	15592550		TATATGAAAGTTCCAGGGAGTCGGACACCAGAATGATTTATTATCCTAAAAGTTTCACAG	exon sense-overlapping	NM_001258263	UTY	histone demethylase UTY isoform 18	-	15360258	15592550	47.6708	124.055	5.51957	6.8496	35.4078	58.946	48.6585	112.92	123.638	135.606	5.29984	5.69458	5.56429	6.61395	6.93125	7.00361
ASHGA5P025971	0.0435849	0.00133889	2.51409	up	noncoding	NR_047617	UTY	RefSeq	5922	chrY	-	15360258	15592550		TATATGAAAGTTCCAGGGAGTCGGACACCAGAATGATTTATTATCCTAAAAGTTTCACAG	exon sense-overlapping	NM_001258264	UTY	histone demethylase UTY isoform 19	-	15360258	15592550	47.6708	124.055	5.51957	6.8496	35.4078	58.946	48.6585	112.92	123.638	135.606	5.29984	5.69458	5.56429	6.61395	6.93125	7.00361
ASHGA5P025971	0.0435849	0.00133889	2.51409	up	noncoding	NR_047617	UTY	RefSeq	5922	chrY	-	15360258	15592550		TATATGAAAGTTCCAGGGAGTCGGACACCAGAATGATTTATTATCCTAAAAGTTTCACAG	exon sense-overlapping	NM_001258265	UTY	histone demethylase UTY isoform 20	-	15360258	15592550	47.6708	124.055	5.51957	6.8496	35.4078	58.946	48.6585	112.92	123.638	135.606	5.29984	5.69458	5.56429	6.61395	6.93125	7.00361
ASHGA5P025971	0.0435849	0.00133889	2.51409	up	noncoding	NR_047617	UTY	RefSeq	5922	chrY	-	15360258	15592550		TATATGAAAGTTCCAGGGAGTCGGACACCAGAATGATTTATTATCCTAAAAGTTTCACAG	exon sense-overlapping	NM_001258266	UTY	histone demethylase UTY isoform 21	-	15360258	15592550	47.6708	124.055	5.51957	6.8496	35.4078	58.946	48.6585	112.92	123.638	135.606	5.29984	5.69458	5.56429	6.61395	6.93125	7.00361
ASHGA5P025971	0.0435849	0.00133889	2.51409	up	noncoding	NR_047617	UTY	RefSeq	5922	chrY	-	15360258	15592550		TATATGAAAGTTCCAGGGAGTCGGACACCAGAATGATTTATTATCCTAAAAGTTTCACAG	exon sense-overlapping	NM_001258267	UTY	histone demethylase UTY isoform 22	-	15360258	15592550	47.6708	124.055	5.51957	6.8496	35.4078	58.946	48.6585	112.92	123.638	135.606	5.29984	5.69458	5.56429	6.61395	6.93125	7.00361
ASHGA5P025971	0.0435849	0.00133889	2.51409	up	noncoding	NR_047617	UTY	RefSeq	5922	chrY	-	15360258	15592550		TATATGAAAGTTCCAGGGAGTCGGACACCAGAATGATTTATTATCCTAAAAGTTTCACAG	exon sense-overlapping	NM_001258268	UTY	histone demethylase UTY isoform 23	-	15360258	15592550	47.6708	124.055	5.51957	6.8496	35.4078	58.946	48.6585	112.92	123.638	135.606	5.29984	5.69458	5.56429	6.61395	6.93125	7.00361
ASHGA5P025971	0.0435849	0.00133889	2.51409	up	noncoding	NR_047617	UTY	RefSeq	5922	chrY	-	15360258	15592550		TATATGAAAGTTCCAGGGAGTCGGACACCAGAATGATTTATTATCCTAAAAGTTTCACAG	exon sense-overlapping	NM_001258269	UTY	histone demethylase UTY isoform 24	-	15360258	15592550	47.6708	124.055	5.51957	6.8496	35.4078	58.946	48.6585	112.92	123.638	135.606	5.29984	5.69458	5.56429	6.61395	6.93125	7.00361
ASHGA5P025971	0.0435849	0.00133889	2.51409	up	noncoding	NR_047617	UTY	RefSeq	5922	chrY	-	15360258	15592550		TATATGAAAGTTCCAGGGAGTCGGACACCAGAATGATTTATTATCCTAAAAGTTTCACAG	exon sense-overlapping	NM_001258270	UTY	histone demethylase UTY isoform 25	-	15360258	15592550	47.6708	124.055	5.51957	6.8496	35.4078	58.946	48.6585	112.92	123.638	135.606	5.29984	5.69458	5.56429	6.61395	6.93125	7.00361
ASHGA5P025971	0.0435849	0.00133889	2.51409	up	noncoding	NR_047617	UTY	RefSeq	5922	chrY	-	15360258	15592550		TATATGAAAGTTCCAGGGAGTCGGACACCAGAATGATTTATTATCCTAAAAGTTTCACAG	exon sense-overlapping	NM_007125	UTY	histone demethylase UTY isoform 3	-	15360258	15592550	47.6708	124.055	5.51957	6.8496	35.4078	58.946	48.6585	112.92	123.638	135.606	5.29984	5.69458	5.56429	6.61395	6.93125	7.00361
ASHGA5P025971	0.0435849	0.00133889	2.51409	up	noncoding	NR_047617	UTY	RefSeq	5922	chrY	-	15360258	15592550		TATATGAAAGTTCCAGGGAGTCGGACACCAGAATGATTTATTATCCTAAAAGTTTCACAG	exon sense-overlapping	NM_182659	UTY	histone demethylase UTY isoform 2	-	15409388	15592550	47.6708	124.055	5.51957	6.8496	35.4078	58.946	48.6585	112.92	123.638	135.606	5.29984	5.69458	5.56429	6.61395	6.93125	7.00361
ASHGA5P025971	0.0435849	0.00133889	2.51409	up	noncoding	NR_047617	UTY	RefSeq	5922	chrY	-	15360258	15592550		TATATGAAAGTTCCAGGGAGTCGGACACCAGAATGATTTATTATCCTAAAAGTTTCACAG	exon sense-overlapping	NM_182660	UTY	histone demethylase UTY isoform 1	-	15434913	15592550	47.6708	124.055	5.51957	6.8496	35.4078	58.946	48.6585	112.92	123.638	135.606	5.29984	5.69458	5.56429	6.61395	6.93125	7.00361
ASHGA5P022912	0.0545095	0.00231583	2.51199	up	noncoding	ENST00000565266	CTD-2196E14.4	GENCODE	372	chr16	+	23683452	23686820		GAACTGAAAAGGCCTGTGAGAGACTCTGAGCTTCCTGGGAACAGGATGATAGTTAAAAAA	exon sense-overlapping	NM_001199743	DCTN5	dynactin subunit 5 isoform 3	+	23652686	23685068	287.588	741.711	8.06416	9.39299	322.503	224.844	315.416	808.962	691.285	724.884	8.23824	7.70174	8.25249	9.5171	9.36575	9.29612
ASHGA5P022912	0.0545095	0.00231583	2.51199	up	noncoding	ENST00000565266	CTD-2196E14.4	GENCODE	372	chr16	+	23683452	23686820		GAACTGAAAAGGCCTGTGAGAGACTCTGAGCTTCCTGGGAACAGGATGATAGTTAAAAAA	exon sense-overlapping	NM_032486	DCTN5	dynactin subunit 5 isoform 1	+	23652686	23685068	287.588	741.711	8.06416	9.39299	322.503	224.844	315.416	808.962	691.285	724.884	8.23824	7.70174	8.25249	9.5171	9.36575	9.29612
ASHGA5P033707	0.201864	0.0388108	2.51054	up	noncoding	uc010wzb.2	BX647607	UCSC_knowngene	2932	chr18	+	3594445	3597377		CTTGTCAGATGTCACTTTTCAGCAACCTGTTGCTATATTCTCTGTTAGGAGAACTTTTTT	intronic antisense	NM_001003809	DLGAP1	disks large-associated protein 1 isoform 2	-	3496029	3845358	14.9473	38.667	3.85454	5.18253	16.012	9.73745	19.0923	34.0468	44.4569	37.4975	4.38165	3.07671	4.10525	4.84271	5.48322	5.22168
ASHGA5P033707	0.201864	0.0388108	2.51054	up	noncoding	uc010wzb.2	BX647607	UCSC_knowngene	2932	chr18	+	3594445	3597377		CTTGTCAGATGTCACTTTTCAGCAACCTGTTGCTATATTCTCTGTTAGGAGAACTTTTTT	intronic antisense	NM_001242761	DLGAP1	disks large-associated protein 1 isoform 3	-	3502142	4455266	14.9473	38.667	3.85454	5.18253	16.012	9.73745	19.0923	34.0468	44.4569	37.4975	4.38165	3.07671	4.10525	4.84271	5.48322	5.22168
ASHGA5P033707	0.201864	0.0388108	2.51054	up	noncoding	uc010wzb.2	BX647607	UCSC_knowngene	2932	chr18	+	3594445	3597377		CTTGTCAGATGTCACTTTTCAGCAACCTGTTGCTATATTCTCTGTTAGGAGAACTTTTTT	intronic antisense	NM_001242762	DLGAP1	disks large-associated protein 1 isoform 4	-	3496029	3874767	14.9473	38.667	3.85454	5.18253	16.012	9.73745	19.0923	34.0468	44.4569	37.4975	4.38165	3.07671	4.10525	4.84271	5.48322	5.22168
ASHGA5P033707	0.201864	0.0388108	2.51054	up	noncoding	uc010wzb.2	BX647607	UCSC_knowngene	2932	chr18	+	3594445	3597377		CTTGTCAGATGTCACTTTTCAGCAACCTGTTGCTATATTCTCTGTTAGGAGAACTTTTTT	intronic antisense	NM_001242763	DLGAP1	disks large-associated protein 1 isoform 5	-	3496029	3874767	14.9473	38.667	3.85454	5.18253	16.012	9.73745	19.0923	34.0468	44.4569	37.4975	4.38165	3.07671	4.10525	4.84271	5.48322	5.22168
ASHGA5P033707	0.201864	0.0388108	2.51054	up	noncoding	uc010wzb.2	BX647607	UCSC_knowngene	2932	chr18	+	3594445	3597377		CTTGTCAGATGTCACTTTTCAGCAACCTGTTGCTATATTCTCTGTTAGGAGAACTTTTTT	intronic antisense	NM_001242764	DLGAP1	disks large-associated protein 1 isoform 6	-	3496029	3874253	14.9473	38.667	3.85454	5.18253	16.012	9.73745	19.0923	34.0468	44.4569	37.4975	4.38165	3.07671	4.10525	4.84271	5.48322	5.22168
ASHGA5P033707	0.201864	0.0388108	2.51054	up	noncoding	uc010wzb.2	BX647607	UCSC_knowngene	2932	chr18	+	3594445	3597377		CTTGTCAGATGTCACTTTTCAGCAACCTGTTGCTATATTCTCTGTTAGGAGAACTTTTTT	intronic antisense	NM_001242765	DLGAP1	disks large-associated protein 1 isoform 7	-	3502142	3845358	14.9473	38.667	3.85454	5.18253	16.012	9.73745	19.0923	34.0468	44.4569	37.4975	4.38165	3.07671	4.10525	4.84271	5.48322	5.22168
ASHGA5P033707	0.201864	0.0388108	2.51054	up	noncoding	uc010wzb.2	BX647607	UCSC_knowngene	2932	chr18	+	3594445	3597377		CTTGTCAGATGTCACTTTTCAGCAACCTGTTGCTATATTCTCTGTTAGGAGAACTTTTTT	intronic antisense	NM_001242766	DLGAP1	disks large-associated protein 1 isoform 8	-	3496029	3845358	14.9473	38.667	3.85454	5.18253	16.012	9.73745	19.0923	34.0468	44.4569	37.4975	4.38165	3.07671	4.10525	4.84271	5.48322	5.22168
ASHGA5P033707	0.201864	0.0388108	2.51054	up	noncoding	uc010wzb.2	BX647607	UCSC_knowngene	2932	chr18	+	3594445	3597377		CTTGTCAGATGTCACTTTTCAGCAACCTGTTGCTATATTCTCTGTTAGGAGAACTTTTTT	intronic antisense	NM_004746	DLGAP1	disks large-associated protein 1 isoform 1	-	3496029	4455266	14.9473	38.667	3.85454	5.18253	16.012	9.73745	19.0923	34.0468	44.4569	37.4975	4.38165	3.07671	4.10525	4.84271	5.48322	5.22168
ASHGA5P032368	0.191443	0.0344478	2.50914	up	noncoding	uc002how.1	AL832615	UCSC_knowngene	1604	chr17	-	36332085	36333689	uc010cul.1	CGTATCCACACAATGGTAATTATTGAAATGAGAGACTCAAAAGAAGATGGAACGTGAACT	intergenic							22.8998	57.5636	4.42703	5.75422	24.6687	14.6901	29.3406	55.3484	53.1689	64.1736	4.87128	3.62016	4.78964	5.56113	5.73251	5.96901
ASHGA5P050449	0.0217282	5.93e-05	2.50708	up	noncoding	ENST00000427354	AC007254.3	GENCODE	790	chr2	+	40437104	40482198	ENST00000444629, NR_038441	CAGCATATTGGTTTCTGTTCATTTTCACAAGATTGACAGGCTCATTACAGCAATATTAAC	intronic antisense	NM_001112800	SLC8A1	sodium/calcium exchanger 1 isoform B precursor	-	40339285	40657444	46.7849	121.758	5.50004	6.82604	45.1877	51.0745	44.0925	127.858	109.34	128.076	5.60014	5.48291	5.41706	6.80051	6.75121	6.92642
ASHGA5P050449	0.0217282	5.93e-05	2.50708	up	noncoding	ENST00000427354	AC007254.3	GENCODE	790	chr2	+	40437104	40482198	ENST00000444629, NR_038441	CAGCATATTGGTTTCTGTTCATTTTCACAAGATTGACAGGCTCATTACAGCAATATTAAC	intronic antisense	NM_001112801	SLC8A1	sodium/calcium exchanger 1 isoform C precursor	-	40339285	40657444	46.7849	121.758	5.50004	6.82604	45.1877	51.0745	44.0925	127.858	109.34	128.076	5.60014	5.48291	5.41706	6.80051	6.75121	6.92642
ASHGA5P050449	0.0217282	5.93e-05	2.50708	up	noncoding	ENST00000427354	AC007254.3	GENCODE	790	chr2	+	40437104	40482198	ENST00000444629, NR_038441	CAGCATATTGGTTTCTGTTCATTTTCACAAGATTGACAGGCTCATTACAGCAATATTAAC	intronic antisense	NM_001112802	SLC8A1	sodium/calcium exchanger 1 isoform D precursor	-	40339285	40739575	46.7849	121.758	5.50004	6.82604	45.1877	51.0745	44.0925	127.858	109.34	128.076	5.60014	5.48291	5.41706	6.80051	6.75121	6.92642
ASHGA5P050449	0.0217282	5.93e-05	2.50708	up	noncoding	ENST00000427354	AC007254.3	GENCODE	790	chr2	+	40437104	40482198	ENST00000444629, NR_038441	CAGCATATTGGTTTCTGTTCATTTTCACAAGATTGACAGGCTCATTACAGCAATATTAAC	intronic antisense	NM_001252624	SLC8A1	sodium/calcium exchanger 1 isoform E precursor	-	40339285	40657444	46.7849	121.758	5.50004	6.82604	45.1877	51.0745	44.0925	127.858	109.34	128.076	5.60014	5.48291	5.41706	6.80051	6.75121	6.92642
ASHGA5P050449	0.0217282	5.93e-05	2.50708	up	noncoding	ENST00000427354	AC007254.3	GENCODE	790	chr2	+	40437104	40482198	ENST00000444629, NR_038441	CAGCATATTGGTTTCTGTTCATTTTCACAAGATTGACAGGCTCATTACAGCAATATTAAC	intronic antisense	NM_021097	SLC8A1	sodium/calcium exchanger 1 isoform A precursor	-	40339285	40657444	46.7849	121.758	5.50004	6.82604	45.1877	51.0745	44.0925	127.858	109.34	128.076	5.60014	5.48291	5.41706	6.80051	6.75121	6.92642
ASHGA5P017589	0.173255	0.0280641	2.50541	up	noncoding	uc010yve.1	ANKRD36B	UCSC_knowngene	1791	chr2	-	98163998	98206428		AAGATTATGCCAGTGAGGCTGAGAATAGAGTTGTCTCCTCAGAAACAACGAGCTGAGAAG	exon sense-overlapping	NM_025190	ANKRD36B	ankyrin repeat domain-containing protein 36B	-	98121260	98206428	91.9344	229.434	6.39148	7.71653	99.1026	57.9895	118.711	200.186	215.65	272.466	6.63083	5.67316	6.87046	7.46691	7.71514	7.96754
ASHGA5P032632	0.07902	0.0055942	2.50525	up	noncoding	ENST00000446002	RP11-412H9.2	GENCODE	390	chr1	-	219086098	219089526		CCTCTCTCTATCCTTACTCACATGAAAATGCAATGGTTCGATTTGTAAAGGTAAATAAAC	intergenic							206.312	561.399	7.61712	8.94207	215.87	201.024	202.043	444.707	449.938	789.552	7.6837	7.53536	7.6323	8.6494	8.75833	9.41849
ASHGA5P016524	0.0943093	0.00811586	2.50484	up	noncoding	ENST00000431308	LRRC37BP1	GENCODE	805	chr17	+	28934663	28961180	ENST00000398849, ENST00000440026, ENST00000514992, ENST00000578265, ENST00000579301, ENST00000579588, ENST00000580190, ENST00000582483, uc010csi.2, uc010csj.2	AGACACTGGTTAGGTTGGATTTATGCAAACTTGGGCCAAAGGACAGTTAGAAGACAGTAG	intergenic							1448.68	3680.85	10.379	11.7038	1771.88	906.716	1667.45	3296.07	3532.35	4214.12	10.6549	9.85267	10.6296	11.5852	11.7197	11.8064
ASHGA5P002210	0.210324	0.0423686	2.50364	up	noncoding	ENST00000255183	RP11-445H22.3	GENCODE	1001	chr20	-	43285091	43292139	NR_034104	CCTGGAGACAGCATCATCAAGCGAAAACGTATGAGGAAGAAAATAGCAGATGAGAAGAAT	intergenic							9.43812	26.8301	3.29001	4.61404	9.25365	9.3191	9.74162	18.2555	30.1065	32.1283	3.83113	3.02058	3.01832	3.89533	4.93829	5.00849
ASHGA5P052493	0.110204	0.0111773	2.50115	up	noncoding	uc003lzn.3	BC011998	UCSC_knowngene	1601	chr5	+	163781145	164029423		AAATGATTCCGTAAGTGCCAGAGTCCTTCACATATGGATTTTAACCTAATTCTGTAATGA	intergenic							11.2711	31.5198	3.52187	4.84446	7.33719	13.5427	12.9334	32.3956	20.0795	42.0843	3.62044	3.50197	3.44319	4.77067	4.37954	5.38316
ASHGA5P044558	0.124722	0.0145252	2.48967	up	noncoding	ENST00000520885	RP11-809O17.1	GENCODE	483	chr8	-	142136142	142138220		CTCTCAGGGACACTGTGAAGACCAAACGAGAAAATAGAAACAAACATAATTTATAAACCA	intronic antisense	ENST00000519291	DENND3	DENN/MADD domain containing 3 [Source:HGNC Symbol;Acc:29134]	+	142127376	142151375	428.971	1064.54	8.58781	9.90377	528.068	265.096	493.748	1058.49	991.264	1143.86	8.92738	7.95193	8.88412	9.91101	9.86538	9.93491
ASHGA5P047345	0.201968	0.0388803	2.4874	up	noncoding	ENST00000446211	RP11-51B10.2	GENCODE	302	chr10	+	35104694	35105314		GGGAACGTAACTGAAGCTCATTTTGTCTTAGTTATGGACTATGAGTCCTTAATAAATGTA	bidirectional	NM_001184785	PARD3	partitioning defective 3 homolog isoform 2	-	34398487	35104253	107.469	256.497	6.58131	7.89595	135.567	60.3088	126.532	243.758	267.537	258.197	7.04961	5.72805	6.96628	7.76394	8.03171	7.8922
ASHGA5P047345	0.201968	0.0388803	2.4874	up	noncoding	ENST00000446211	RP11-51B10.2	GENCODE	302	chr10	+	35104694	35105314		GGGAACGTAACTGAAGCTCATTTTGTCTTAGTTATGGACTATGAGTCCTTAATAAATGTA	bidirectional	NM_001184786	PARD3	partitioning defective 3 homolog isoform 3	-	34398487	35104253	107.469	256.497	6.58131	7.89595	135.567	60.3088	126.532	243.758	267.537	258.197	7.04961	5.72805	6.96628	7.76394	8.03171	7.8922
ASHGA5P047345	0.201968	0.0388803	2.4874	up	noncoding	ENST00000446211	RP11-51B10.2	GENCODE	302	chr10	+	35104694	35105314		GGGAACGTAACTGAAGCTCATTTTGTCTTAGTTATGGACTATGAGTCCTTAATAAATGTA	bidirectional	NM_001184787	PARD3	partitioning defective 3 homolog isoform 4	-	34398487	35104253	107.469	256.497	6.58131	7.89595	135.567	60.3088	126.532	243.758	267.537	258.197	7.04961	5.72805	6.96628	7.76394	8.03171	7.8922
ASHGA5P047345	0.201968	0.0388803	2.4874	up	noncoding	ENST00000446211	RP11-51B10.2	GENCODE	302	chr10	+	35104694	35105314		GGGAACGTAACTGAAGCTCATTTTGTCTTAGTTATGGACTATGAGTCCTTAATAAATGTA	bidirectional	NM_001184788	PARD3	partitioning defective 3 homolog isoform 5	-	34398487	35104253	107.469	256.497	6.58131	7.89595	135.567	60.3088	126.532	243.758	267.537	258.197	7.04961	5.72805	6.96628	7.76394	8.03171	7.8922
ASHGA5P047345	0.201968	0.0388803	2.4874	up	noncoding	ENST00000446211	RP11-51B10.2	GENCODE	302	chr10	+	35104694	35105314		GGGAACGTAACTGAAGCTCATTTTGTCTTAGTTATGGACTATGAGTCCTTAATAAATGTA	bidirectional	NM_001184789	PARD3	partitioning defective 3 homolog isoform 6	-	34398487	35104253	107.469	256.497	6.58131	7.89595	135.567	60.3088	126.532	243.758	267.537	258.197	7.04961	5.72805	6.96628	7.76394	8.03171	7.8922
ASHGA5P047345	0.201968	0.0388803	2.4874	up	noncoding	ENST00000446211	RP11-51B10.2	GENCODE	302	chr10	+	35104694	35105314		GGGAACGTAACTGAAGCTCATTTTGTCTTAGTTATGGACTATGAGTCCTTAATAAATGTA	bidirectional	NM_001184790	PARD3	partitioning defective 3 homolog isoform 7	-	34398487	35104253	107.469	256.497	6.58131	7.89595	135.567	60.3088	126.532	243.758	267.537	258.197	7.04961	5.72805	6.96628	7.76394	8.03171	7.8922
ASHGA5P047345	0.201968	0.0388803	2.4874	up	noncoding	ENST00000446211	RP11-51B10.2	GENCODE	302	chr10	+	35104694	35105314		GGGAACGTAACTGAAGCTCATTTTGTCTTAGTTATGGACTATGAGTCCTTAATAAATGTA	bidirectional	NM_001184791	PARD3	partitioning defective 3 homolog isoform 8	-	34398487	35104253	107.469	256.497	6.58131	7.89595	135.567	60.3088	126.532	243.758	267.537	258.197	7.04961	5.72805	6.96628	7.76394	8.03171	7.8922
ASHGA5P047345	0.201968	0.0388803	2.4874	up	noncoding	ENST00000446211	RP11-51B10.2	GENCODE	302	chr10	+	35104694	35105314		GGGAACGTAACTGAAGCTCATTTTGTCTTAGTTATGGACTATGAGTCCTTAATAAATGTA	bidirectional	NM_001184792	PARD3	partitioning defective 3 homolog isoform 9	-	34601187	35104253	107.469	256.497	6.58131	7.89595	135.567	60.3088	126.532	243.758	267.537	258.197	7.04961	5.72805	6.96628	7.76394	8.03171	7.8922
ASHGA5P047345	0.201968	0.0388803	2.4874	up	noncoding	ENST00000446211	RP11-51B10.2	GENCODE	302	chr10	+	35104694	35105314		GGGAACGTAACTGAAGCTCATTTTGTCTTAGTTATGGACTATGAGTCCTTAATAAATGTA	bidirectional	NM_001184793	PARD3	partitioning defective 3 homolog isoform 10	-	34601187	35104253	107.469	256.497	6.58131	7.89595	135.567	60.3088	126.532	243.758	267.537	258.197	7.04961	5.72805	6.96628	7.76394	8.03171	7.8922
ASHGA5P047345	0.201968	0.0388803	2.4874	up	noncoding	ENST00000446211	RP11-51B10.2	GENCODE	302	chr10	+	35104694	35105314		GGGAACGTAACTGAAGCTCATTTTGTCTTAGTTATGGACTATGAGTCCTTAATAAATGTA	bidirectional	NM_001184794	PARD3	partitioning defective 3 homolog isoform 11	-	34601187	35104253	107.469	256.497	6.58131	7.89595	135.567	60.3088	126.532	243.758	267.537	258.197	7.04961	5.72805	6.96628	7.76394	8.03171	7.8922
ASHGA5P047345	0.201968	0.0388803	2.4874	up	noncoding	ENST00000446211	RP11-51B10.2	GENCODE	302	chr10	+	35104694	35105314		GGGAACGTAACTGAAGCTCATTTTGTCTTAGTTATGGACTATGAGTCCTTAATAAATGTA	bidirectional	NM_019619	PARD3	partitioning defective 3 homolog isoform 1	-	34398487	35104253	107.469	256.497	6.58131	7.89595	135.567	60.3088	126.532	243.758	267.537	258.197	7.04961	5.72805	6.96628	7.76394	8.03171	7.8922
ASHGA5P039482	0.139734	0.0182474	2.48605	up	noncoding	ENST00000510016	RP11-8L2.1	GENCODE	468	chr4	-	85068885	85070441		CAGTTACTATGCCCTAAAGAAACATTATTTGGACTGGCTAAACATAGGACTGAAAAAGAA	intergenic							13.2577	35.9992	3.73983	5.05369	8.03393	13.1978	18.5414	26.5524	39.3781	42.067	3.69638	3.46807	4.05505	4.46492	5.31353	5.38261
ASHGA5P049116	0.164129	0.0247878	2.48403	up	noncoding	uc002dkc.2	AF086126	UCSC_knowngene	2467	chr16	+	22090347	22092814		TGTTTTACAGTGATCCTTTTCTGTATGGCTGCCCTAATATTTCCAATAGGATTTTACATC	exon sense-overlapping	NM_001164579	C16orf52	uncharacterized protein C16orf52	+	22019455	22095972	449.701	1093.47	8.63683	9.94951	572.883	255.947	520.273	1099.49	1106.08	1074.85	9.04048	7.89767	8.97233	9.97316	10.0351	9.84029
ASHGA5P042930	0.0657859	0.00356099	2.48298	up	noncoding	ENST00000442252	AC002480.5	GENCODE	1282	chr7	-	22611225	22701411		GAGGAATGGGGTGAGGGTATCTATTGCATCTATTTTATGGTAATAAAAGGAAGTTGAAAG	intron sense-overlapping	ENST00000439708	STEAP1B	STEAP family member 1B [Source:HGNC Symbol;Acc:41907]	-	22532295	22672544	36.2751	92.9783	5.13173	6.4438	36.4726	30.3289	42.0238	93.5195	89.8885	95.5267	5.33408	4.71884	5.34226	6.33658	6.47823	6.51658
ASHGA5P034650	0.0942806	0.00809807	2.47824	up	noncoding	NR_026881	PRG1	RefSeq	493	chr19	+	43853207	43853700		GTTAATTAGCCAAGAATTTGACAAACAGGCATTAAAGGCCTTCTGAATGTGACACACGAC	intergenic							34.4145	87.4369	5.04611	6.35542	31.084	27.1765	44.983	91.7678	88.9483	81.5945	5.13979	4.55237	5.44616	6.30692	6.46307	6.29627
ASHGA5P022645	0.0965719	0.00843282	2.47757	up	noncoding	ENST00000560306	RP11-182J1.9	GENCODE	666	chr15	+	85114364	85121624		AACATAAAACCGCAGGCTGCAGCATATCATGAGTGATGAGATCTGTGTACAGGTGACTGA	intergenic							14.2169	37.1804	3.82284	5.13176	8.3958	12.6924	21.5626	44.7244	34.7431	32.0737	3.74022	3.41751	4.31078	5.25308	5.13638	5.00583
ASHGA5P056309	0.222185	0.0478221	2.47466	up	noncoding	TCONS_00002109	XLOC_000329	LincRNAs identified by Cabili et al	298	chr1	+	106993297	106994678	TCONS_00001086	AACCGAAAAGACACACCCTGGTAAATGTGACAGTTCCTTTTGGAGAATGCAGGGAGAAAG	intergenic							13.0945	36.9321	3.7212	5.02843	8.84356	11.0901	19.35	32.1754	22.3423	56.2786	3.79013	3.24854	4.12492	4.76088	4.53344	5.79096
ASHGA5P016916	0.192126	0.0346877	2.4722	up	noncoding	uc001dnu.1	AK022898	UCSC_knowngene	2786	chr1	-	91295103	91317175		TTTATTTGAGGCTTCTAATGTGAGGAAAAACACGGAATGACAAGTGTGGGAAAGAGCAAG	intergenic							46.8998	113.861	5.42436	6.73016	50.7547	28.2384	61.7064	118.766	101.117	121.701	5.7473	4.6102	5.91559	6.68864	6.64267	6.85918
ASHGA5P053102	0.0913734	0.00753067	2.47044	up	noncoding	uc011kea.2	LOC493754	UCSC_knowngene	1838	chr7	-	66018552	66057371	NR_002933, uc003tvc.4, uc011keb.2	TATTTCACCAATCTGGTGAGTAAGTGAGTTCTTGGCGTTGTGGAGAAGGACTAGGAAGGT	intergenic							65.549	162.894	5.94266	7.24742	79.6604	50.0887	66.8978	170.317	161.442	156.923	6.3401	5.45464	6.03322	7.23194	7.30585	7.20448
ASHGA5P048234	0.0288319	0.000391	2.46682	up	noncoding	ENST00000533502	CTD-3074O7.5	GENCODE	581	chr11	-	66241829	66247663		CTGTACCACAAGGAGCTGCCACTAACACCTGTGTCAGAACTACTGTAAGGACCCTTTCCT	intronic antisense	NM_001098510	PELI3	E3 ubiquitin-protein ligase pellino homolog 3 isoform 2	+	66234335	66244808	1072.11	2761.24	9.99119	11.2938	1263.41	857.851	1095.07	2704.96	2681.7	2897.05	10.1726	9.77112	10.0298	11.2896	11.3245	11.2675
ASHGA5P048234	0.0288319	0.000391	2.46682	up	noncoding	ENST00000533502	CTD-3074O7.5	GENCODE	581	chr11	-	66241829	66247663		CTGTACCACAAGGAGCTGCCACTAACACCTGTGTCAGAACTACTGTAAGGACCCTTTCCT	intronic antisense	NM_001243135	PELI3	E3 ubiquitin-protein ligase pellino homolog 3 isoform 3	+	66233797	66244808	1072.11	2761.24	9.99119	11.2938	1263.41	857.851	1095.07	2704.96	2681.7	2897.05	10.1726	9.77112	10.0298	11.2896	11.3245	11.2675
ASHGA5P048234	0.0288319	0.000391	2.46682	up	noncoding	ENST00000533502	CTD-3074O7.5	GENCODE	581	chr11	-	66241829	66247663		CTGTACCACAAGGAGCTGCCACTAACACCTGTGTCAGAACTACTGTAAGGACCCTTTCCT	intronic antisense	NM_001243136	PELI3	E3 ubiquitin-protein ligase pellino homolog 3 isoform 4	+	66234335	66244808	1072.11	2761.24	9.99119	11.2938	1263.41	857.851	1095.07	2704.96	2681.7	2897.05	10.1726	9.77112	10.0298	11.2896	11.3245	11.2675
ASHGA5P048234	0.0288319	0.000391	2.46682	up	noncoding	ENST00000533502	CTD-3074O7.5	GENCODE	581	chr11	-	66241829	66247663		CTGTACCACAAGGAGCTGCCACTAACACCTGTGTCAGAACTACTGTAAGGACCCTTTCCT	intronic antisense	NM_145065	PELI3	E3 ubiquitin-protein ligase pellino homolog 3 isoform 1	+	66234335	66244808	1072.11	2761.24	9.99119	11.2938	1263.41	857.851	1095.07	2704.96	2681.7	2897.05	10.1726	9.77112	10.0298	11.2896	11.3245	11.2675
ASHGA5P048234	0.0288319	0.000391	2.46682	up	noncoding	ENST00000533502	CTD-3074O7.5	GENCODE	581	chr11	-	66241829	66247663		CTGTACCACAAGGAGCTGCCACTAACACCTGTGTCAGAACTACTGTAAGGACCCTTTCCT	natural antisense	NM_001256670	DPP3	dipeptidyl peptidase 3 isoform 2	+	66247483	66277130	1072.11	2761.24	9.99119	11.2938	1263.41	857.851	1095.07	2704.96	2681.7	2897.05	10.1726	9.77112	10.0298	11.2896	11.3245	11.2675
ASHGA5P048234	0.0288319	0.000391	2.46682	up	noncoding	ENST00000533502	CTD-3074O7.5	GENCODE	581	chr11	-	66241829	66247663		CTGTACCACAAGGAGCTGCCACTAACACCTGTGTCAGAACTACTGTAAGGACCCTTTCCT	natural antisense	NM_005700	DPP3	dipeptidyl peptidase 3 isoform 1	+	66247483	66277130	1072.11	2761.24	9.99119	11.2938	1263.41	857.851	1095.07	2704.96	2681.7	2897.05	10.1726	9.77112	10.0298	11.2896	11.3245	11.2675
ASHGA5P048234	0.0288319	0.000391	2.46682	up	noncoding	ENST00000533502	CTD-3074O7.5	GENCODE	581	chr11	-	66241829	66247663		CTGTACCACAAGGAGCTGCCACTAACACCTGTGTCAGAACTACTGTAAGGACCCTTTCCT	natural antisense	NM_130443	DPP3	dipeptidyl peptidase 3 isoform 1	+	66247483	66277130	1072.11	2761.24	9.99119	11.2938	1263.41	857.851	1095.07	2704.96	2681.7	2897.05	10.1726	9.77112	10.0298	11.2896	11.3245	11.2675
ASHGA5P054398	0.0963509	0.00839196	2.4637	up	noncoding	TCONS_00010941	XLOC_004850	LincRNAs identified by Cabili et al	2294	chr5	-	65643589	65736315		ATTCATCAGAAGTGAGTCGCTGAGTCCAACCATATTCACAGGGAGGCAAAGTAAGCTCTA	intergenic							183.25	456.135	7.40927	8.7101	204.947	133.382	211.421	416.367	500.718	451.32	7.61541	6.91722	7.69519	8.55641	8.91221	8.66169
ASHGA5P054217	0.154266	0.0221269	2.46316	up	noncoding	ENST00000457658	TTTY15	GENCODE	630	chrY	+	14774264	14802370		TTTTTTTTGTCAGCCGGGTTCAATGCGCCATATTGAAGAGGACGGGTCTAATAGATCGCT	intergenic							11.0176	24.0205	3.20071	4.50122	6.24277	15.7394	11.0705	22.8125	28.6456	20.6035	2.66711	3.72228	3.21273	4.23773	4.86575	4.40018
ASHGA5P037636	0.108512	0.010754	2.46226	up	noncoding	ENST00000444114	RP5-1172A22.1	GENCODE	637	chr22	-	27617309	27620688		GACCTTCATCACTGTGAACAGTGATGCAGTGGCTTTATAAACTCTAGAATGTGCTACAAT	intergenic							177.119	437.566	7.35048	8.65047	195.822	122.701	212.834	406.76	441.675	464.263	7.5527	6.79539	7.70336	8.52191	8.73131	8.69818
ASHGA5P007359	0.0332617	0.00066	2.45786	up	noncoding	ENST00000331787	TTTY14	GENCODE	515	chrY	-	21094584	21239302		TTCGAATCCCAGCTTGGTGGCATGCATGTTTAGTCCCAGCTACACAGCAGGGAGGCTGAG	intron sense-overlapping	NM_013230	CD24	signal transducer CD24 precursor	-	21152525	21154705	477.485	1235.72	8.81647	10.1139	485.782	414.05	532.623	1136.84	1102.28	1468.05	8.80599	8.63871	9.00471	10.0303	10.0289	10.2824
ASHGA5P010610	0.022634	7.34e-05	2.45653	up	noncoding	ENST00000366209	AC009499.1	GENCODE	779	chr2	+	33931952	34522820		CTCCAGAAATGTATAATGAAGAATCTTGAGGTCCTCCTGGATTACCAAAGTGGGCCCTAA	intergenic							144.76	369.476	7.11603	8.41266	139.05	145.094	150.137	387.908	373.885	346.634	7.08783	7.04243	7.21784	8.44545	8.48982	8.3027
ASHGA5P055265	0.068236	0.00388679	2.45548	up	noncoding	uc001qof.3	LOC678655	UCSC_knowngene	694	chr12	-	6556787	6560681	ENST00000447687, ENST00000536388, uc009zem.2	TTGTGAGCCATGTTGGATAAGGACCTGCAAGGGAAGAATGAGGAAGCCTGGGACAGTGCA	natural antisense	NM_001242	CD27	CD27 antigen precursor	+	6554050	6560884	810.361	2050.8	9.56376	10.8598	945.474	594.894	890.714	2052.21	2220.46	1879.73	9.75066	9.20298	9.73764	10.8851	11.0518	10.6424
ASHGA5P041005	0.060325	0.00286085	2.45252	up	noncoding	ENST00000502834	RP11-19O2.1	GENCODE	708	chr5	+	16129286	16141711		TTGGCAAAATAAAAGAATGGATGTCCTTGGAAGAACGATGTCCTTGGAAAGTCATCAAAT	intronic antisense	NM_001102562	11-Mar	E3 ubiquitin-protein ligase MARCH11	-	16067473	16179897	32.6253	81.7734	4.96481	6.25908	20.9342	45.114	31.8277	87.4721	84.7693	73.0787	4.67152	5.30564	4.91727	6.23629	6.39571	6.14523
ASHGA5P036629	0.0662974	0.00363394	2.45064	up	noncoding	NR_015406	LOC149837	RefSeq	3591	chr20	-	5479217	5485242		GGGTCCAAGTTTATGTTCGAAGAATATAAGCATGATTTGGAGACTCCTGATGTTCATATG	intergenic							23.4868	59.1142	4.50312	5.79628	14.4796	33.9728	22.008	59.2714	54.8272	63.244	4.27757	4.89105	4.34073	5.66399	5.77621	5.94863
ASHGA5P041809	0.0561687	0.00251014	2.44955	up	noncoding	uc003onw.3	AY927499	UCSC_knowngene	1100	chr6	-	37618994	37620094		GTTTGATGTAATGTGCAATGGGACTCATGGAAGTCTTCAAAAGACCCTCTGATTGGGCAA	exon sense-overlapping	NM_153487	MDGA1	MAM domain-containing glycosylphosphatidylinositol anchor protein 1 precursor	-	37600283	37665766	385.928	975.685	8.48451	9.77703	439.614	297.098	421.072	888.637	995.17	1043.25	8.66839	8.12214	8.66301	9.66019	9.87061	9.80029
ASHGA5P044388	0.200302	0.0380677	2.44931	up	noncoding	ENST00000522817	GS1-251I9.4	GENCODE	4275	chr8	-	92072136	92082351		ACAGTTCGGTGCTGAAAAAAGCATTTCTATTAAACTTCAAGACAGAATGAATGACCATAG	bidirectional	NM_016023	OTUD6B	OTU domain-containing protein 6B	+	92082423	92099323	83.6988	198.143	6.23355	7.52593	98.1909	47.914	104.991	200.939	192.586	200.904	6.61832	5.38866	6.69367	7.47278	7.56251	7.5425
ASHGA5P025759	0.143492	0.0192106	2.44857	up	noncoding	NR_033715	VAMP7	RefSeq	2599	chrX	+	155110942	155173433		CTTCCTGGAGTTATTTGTTTCATTACATCTGCCAAGACAGGATTGTATATCTTTGTATCA	exon sense-overlapping	NM_001145149	VAMP7	vesicle-associated membrane protein 7 isoform 2	+	155110942	155173433	42.8589	105.32	5.32882	6.62075	40.1237	29.8699	58.583	113.4	92.2774	110.282	5.44953	4.69746	5.83946	6.61904	6.51682	6.7264
ASHGA5P025759	0.143492	0.0192106	2.44857	up	noncoding	NR_033715	VAMP7	RefSeq	2599	chrX	+	155110942	155173433		CTTCCTGGAGTTATTTGTTTCATTACATCTGCCAAGACAGGATTGTATATCTTTGTATCA	exon sense-overlapping	NM_001185183	VAMP7	vesicle-associated membrane protein 7 isoform 3	+	155110942	155173433	42.8589	105.32	5.32882	6.62075	40.1237	29.8699	58.583	113.4	92.2774	110.282	5.44953	4.69746	5.83946	6.61904	6.51682	6.7264
ASHGA5P025759	0.143492	0.0192106	2.44857	up	noncoding	NR_033715	VAMP7	RefSeq	2599	chrX	+	155110942	155173433		CTTCCTGGAGTTATTTGTTTCATTACATCTGCCAAGACAGGATTGTATATCTTTGTATCA	exon sense-overlapping	NM_005638	VAMP7	vesicle-associated membrane protein 7 isoform 1	+	155110942	155173433	42.8589	105.32	5.32882	6.62075	40.1237	29.8699	58.583	113.4	92.2774	110.282	5.44953	4.69746	5.83946	6.61904	6.51682	6.7264
ASHGA5P038070	0.153303	0.0217491	2.44767	up	noncoding	ENST00000494075	AC002055.4	GENCODE	857	chr22	+	51222224	51227781	NR_027055	GCCCAATTAATTGTAGACTCAGGCTAAACTTTGGTTTCTGTCTTTAATTTTTGTCAGAAG	bidirectional	NM_001003789	RABL2B	rab-like protein 2B isoform 1	-	51205919	51222087	447.223	1080.92	8.63784	9.92925	556.706	262.882	522.082	1001.28	1080.64	1160.84	8.99978	7.93752	8.97622	9.83399	9.9998	9.95396
ASHGA5P038070	0.153303	0.0217491	2.44767	up	noncoding	ENST00000494075	AC002055.4	GENCODE	857	chr22	+	51222224	51227781	NR_027055	GCCCAATTAATTGTAGACTCAGGCTAAACTTTGGTTTCTGTCTTTAATTTTTGTCAGAAG	bidirectional	NM_001130919	RABL2B	rab-like protein 2B isoform 1	-	51205919	51222087	447.223	1080.92	8.63784	9.92925	556.706	262.882	522.082	1001.28	1080.64	1160.84	8.99978	7.93752	8.97622	9.83399	9.9998	9.95396
ASHGA5P038070	0.153303	0.0217491	2.44767	up	noncoding	ENST00000494075	AC002055.4	GENCODE	857	chr22	+	51222224	51227781	NR_027055	GCCCAATTAATTGTAGACTCAGGCTAAACTTTGGTTTCTGTCTTTAATTTTTGTCAGAAG	bidirectional	NM_001130920	RABL2B	rab-like protein 2B isoform 1	-	51205919	51222087	447.223	1080.92	8.63784	9.92925	556.706	262.882	522.082	1001.28	1080.64	1160.84	8.99978	7.93752	8.97622	9.83399	9.9998	9.95396
ASHGA5P038070	0.153303	0.0217491	2.44767	up	noncoding	ENST00000494075	AC002055.4	GENCODE	857	chr22	+	51222224	51227781	NR_027055	GCCCAATTAATTGTAGACTCAGGCTAAACTTTGGTTTCTGTCTTTAATTTTTGTCAGAAG	bidirectional	NM_001130921	RABL2B	rab-like protein 2B isoform 1	-	51205919	51222087	447.223	1080.92	8.63784	9.92925	556.706	262.882	522.082	1001.28	1080.64	1160.84	8.99978	7.93752	8.97622	9.83399	9.9998	9.95396
ASHGA5P038070	0.153303	0.0217491	2.44767	up	noncoding	ENST00000494075	AC002055.4	GENCODE	857	chr22	+	51222224	51227781	NR_027055	GCCCAATTAATTGTAGACTCAGGCTAAACTTTGGTTTCTGTCTTTAATTTTTGTCAGAAG	bidirectional	NM_001130922	RABL2B	rab-like protein 2B isoform 2	-	51205919	51222087	447.223	1080.92	8.63784	9.92925	556.706	262.882	522.082	1001.28	1080.64	1160.84	8.99978	7.93752	8.97622	9.83399	9.9998	9.95396
ASHGA5P038070	0.153303	0.0217491	2.44767	up	noncoding	ENST00000494075	AC002055.4	GENCODE	857	chr22	+	51222224	51227781	NR_027055	GCCCAATTAATTGTAGACTCAGGCTAAACTTTGGTTTCTGTCTTTAATTTTTGTCAGAAG	bidirectional	NM_001130923	RABL2B	rab-like protein 2B isoform 3	-	51205919	51222087	447.223	1080.92	8.63784	9.92925	556.706	262.882	522.082	1001.28	1080.64	1160.84	8.99978	7.93752	8.97622	9.83399	9.9998	9.95396
ASHGA5P038070	0.153303	0.0217491	2.44767	up	noncoding	ENST00000494075	AC002055.4	GENCODE	857	chr22	+	51222224	51227781	NR_027055	GCCCAATTAATTGTAGACTCAGGCTAAACTTTGGTTTCTGTCTTTAATTTTTGTCAGAAG	bidirectional	NM_007081	RABL2B	rab-like protein 2B isoform 2	-	51205919	51222087	447.223	1080.92	8.63784	9.92925	556.706	262.882	522.082	1001.28	1080.64	1160.84	8.99978	7.93752	8.97622	9.83399	9.9998	9.95396
ASHGA5P048743	0.0676988	0.00382509	2.44489	up	noncoding	ENST00000560622	RP11-265M18.2	GENCODE	465	chr15	-	63883312	63892938		ATAAGGAACACATCTTGCTTTCAGCATGTGAGAGGAACAAAAGCATTGATGTAAATGTGC	intronic antisense	NM_203373	FBXL22	F-box/LRR-repeat protein 22	+	63889551	63894620	161.658	402.384	7.24587	8.53564	178.174	126.014	180.788	415.418	412.108	379.624	7.42598	6.83541	7.47622	8.55363	8.62799	8.42531
ASHGA5P048743	0.0676988	0.00382509	2.44489	up	noncoding	ENST00000560622	RP11-265M18.2	GENCODE	465	chr15	-	63883312	63892938		ATAAGGAACACATCTTGCTTTCAGCATGTGAGAGGAACAAAAGCATTGATGTAAATGTGC	natural antisense	NM_001256702	USP3	ubiquitin carboxyl-terminal hydrolase 3 isoform 2	+	63796709	63886839	161.658	402.384	7.24587	8.53564	178.174	126.014	180.788	415.418	412.108	379.624	7.42598	6.83541	7.47622	8.55363	8.62799	8.42531
ASHGA5P048743	0.0676988	0.00382509	2.44489	up	noncoding	ENST00000560622	RP11-265M18.2	GENCODE	465	chr15	-	63883312	63892938		ATAAGGAACACATCTTGCTTTCAGCATGTGAGAGGAACAAAAGCATTGATGTAAATGTGC	natural antisense	NM_006537	USP3	ubiquitin carboxyl-terminal hydrolase 3 isoform 1	+	63796709	63886839	161.658	402.384	7.24587	8.53564	178.174	126.014	180.788	415.418	412.108	379.624	7.42598	6.83541	7.47622	8.55363	8.62799	8.42531
ASHGA5P019152	0.0242175	0.00019	2.44431	up	noncoding	NR_027165	C17orf76-AS1	RefSeq	936	chr17	+	16342300	16345340	ENST00000483140, NR_027158, NR_027161, NR_027167, NR_027169, NR_045027, NR_045028	CTGCCATGAGGTTATATTCCCAGAGGATGTCAGTCCCAAGGACCAGTAGCTGCCATCAGT	natural antisense	NM_001113567	FAM211A	leucine-rich repeat-containing protein FAM211A isoform 1	-	16345318	16395505	5270.12	13833.3	12.3458	13.6352	5719.48	4727.72	5363.15	13658.7	14778.1	13063.1	12.35	12.366	12.3214	13.6584	13.79	13.4574
ASHGA5P019152	0.0242175	0.00019	2.44431	up	noncoding	NR_027165	C17orf76-AS1	RefSeq	936	chr17	+	16342300	16345340	ENST00000483140, NR_027158, NR_027161, NR_027167, NR_027169, NR_045027, NR_045028	CTGCCATGAGGTTATATTCCCAGAGGATGTCAGTCCCAAGGACCAGTAGCTGCCATCAGT	natural antisense	NM_207387	FAM211A	leucine-rich repeat-containing protein FAM211A isoform 2	-	16345318	16395505	5270.12	13833.3	12.3458	13.6352	5719.48	4727.72	5363.15	13658.7	14778.1	13063.1	12.35	12.366	12.3214	13.6584	13.79	13.4574
ASHGA5P055087	0.135468	0.0172011	2.44256	up	noncoding	TCONS_00029850	XLOC_014288	LincRNAs identified by Cabili et al	914	chr22	+	51030491	51033971		GTGGTTTCATGACACATGGACTGCAGATTTGCAGTGGTTTTATGACACAGCTCCTAAGTT	intergenic							19.6286	49.7367	4.2498	5.53819	22.123	17.0979	19.6649	44.7926	60.9107	43.5066	4.73803	3.86079	4.15057	5.25502	5.93203	5.42753
ASHGA5P054729	0.0553618	0.00240761	2.44214	up	noncoding	NR_034137	LOC729013	RefSeq	1113	chr11	+	10879763	10900823		CGTGCTACCTAGGTGATAGCGGAGCGGCTGGGTAGGAAGCAATTGTTCTCAAACTTCACT	natural antisense	ENST00000526020	ZBED5	zinc finger, BED-type containing 5 [Source:HGNC Symbol;Acc:30803]	-	10876165	10880343	15.0169	39.162	3.91461	5.20276	10.9845	18.0875	15.9787	34.1113	41.0625	42.3122	3.9976	3.95	3.79625	4.84561	5.37293	5.38974
ASHGA5P000015	0.124144	0.0143671	2.44191	up	noncoding	AI015500		LincRNAs identified by Khalil et al	377	chr6	+	4099336	4174378		GAAGCCTCAGGTGTATGCATGTCTGTTCGTATGTTGTCTACATAATACCAAGTTGACTTC	intron sense-overlapping	ENST00000333388	C6orf201	chromosome 6 open reading frame 201 [Source:HGNC Symbol;Acc:21620]	+	4079439	4130998	24.1793	65.3571	4.57843	5.86644	18.0297	25.6043	28.9038	92.5213	39.2558	64.2943	4.50651	4.46316	4.7656	6.31932	5.3088	5.97119
ASHGA5P000015	0.124144	0.0143671	2.44191	up	noncoding	AI015500		LincRNAs identified by Khalil et al	377	chr6	+	4099336	4174378		GAAGCCTCAGGTGTATGCATGTCTGTTCGTATGTTGTCTACATAATACCAAGTTGACTTC	intron sense-overlapping	ENST00000380175	C6orf201	chromosome 6 open reading frame 201 [Source:HGNC Symbol;Acc:21620]	+	4079442	4131185	24.1793	65.3571	4.57843	5.86644	18.0297	25.6043	28.9038	92.5213	39.2558	64.2943	4.50651	4.46316	4.7656	6.31932	5.3088	5.97119
ASHGA5P000015	0.124144	0.0143671	2.44191	up	noncoding	AI015500		LincRNAs identified by Khalil et al	377	chr6	+	4099336	4174378		GAAGCCTCAGGTGTATGCATGTCTGTTCGTATGTTGTCTACATAATACCAAGTTGACTTC	intron sense-overlapping	ENST00000427996	C6orf201	chromosome 6 open reading frame 201 [Source:HGNC Symbol;Acc:21620]	+	4079450	4130999	24.1793	65.3571	4.57843	5.86644	18.0297	25.6043	28.9038	92.5213	39.2558	64.2943	4.50651	4.46316	4.7656	6.31932	5.3088	5.97119
ASHGA5P000015	0.124144	0.0143671	2.44191	up	noncoding	AI015500		LincRNAs identified by Khalil et al	377	chr6	+	4099336	4174378		GAAGCCTCAGGTGTATGCATGTCTGTTCGTATGTTGTCTACATAATACCAAGTTGACTTC	intron sense-overlapping	ENST00000430835	C6orf201	chromosome 6 open reading frame 201 [Source:HGNC Symbol;Acc:21620]	+	4087672	4125640	24.1793	65.3571	4.57843	5.86644	18.0297	25.6043	28.9038	92.5213	39.2558	64.2943	4.50651	4.46316	4.7656	6.31932	5.3088	5.97119
ASHGA5P000015	0.124144	0.0143671	2.44191	up	noncoding	AI015500		LincRNAs identified by Khalil et al	377	chr6	+	4099336	4174378		GAAGCCTCAGGTGTATGCATGTCTGTTCGTATGTTGTCTACATAATACCAAGTTGACTTC	intron sense-overlapping	ENST00000436110	C6orf201	chromosome 6 open reading frame 201 [Source:HGNC Symbol;Acc:21620]	+	4087672	4130992	24.1793	65.3571	4.57843	5.86644	18.0297	25.6043	28.9038	92.5213	39.2558	64.2943	4.50651	4.46316	4.7656	6.31932	5.3088	5.97119
ASHGA5P000015	0.124144	0.0143671	2.44191	up	noncoding	AI015500		LincRNAs identified by Khalil et al	377	chr6	+	4099336	4174378		GAAGCCTCAGGTGTATGCATGTCTGTTCGTATGTTGTCTACATAATACCAAGTTGACTTC	intron sense-overlapping	ENST00000451679	C6orf201	chromosome 6 open reading frame 201 [Source:HGNC Symbol;Acc:21620]	+	4087657	4130516	24.1793	65.3571	4.57843	5.86644	18.0297	25.6043	28.9038	92.5213	39.2558	64.2943	4.50651	4.46316	4.7656	6.31932	5.3088	5.97119
ASHGA5P000015	0.124144	0.0143671	2.44191	up	noncoding	AI015500		LincRNAs identified by Khalil et al	377	chr6	+	4099336	4174378		GAAGCCTCAGGTGTATGCATGTCTGTTCGTATGTTGTCTACATAATACCAAGTTGACTTC	intron sense-overlapping	NM_001085401	C6orf201	uncharacterized protein C6orf201	+	4079439	4130999	24.1793	65.3571	4.57843	5.86644	18.0297	25.6043	28.9038	92.5213	39.2558	64.2943	4.50651	4.46316	4.7656	6.31932	5.3088	5.97119
ASHGA5P000015	0.124144	0.0143671	2.44191	up	noncoding	AI015500		LincRNAs identified by Khalil et al	377	chr6	+	4099336	4174378		GAAGCCTCAGGTGTATGCATGTCTGTTCGTATGTTGTCTACATAATACCAAGTTGACTTC	intronic antisense	ENST00000361538	ECI2	enoyl-CoA delta isomerase 2 [Source:HGNC Symbol;Acc:14601]	-	4115939	4135831	24.1793	65.3571	4.57843	5.86644	18.0297	25.6043	28.9038	92.5213	39.2558	64.2943	4.50651	4.46316	4.7656	6.31932	5.3088	5.97119
ASHGA5P000015	0.124144	0.0143671	2.44191	up	noncoding	AI015500		LincRNAs identified by Khalil et al	377	chr6	+	4099336	4174378		GAAGCCTCAGGTGTATGCATGTCTGTTCGTATGTTGTCTACATAATACCAAGTTGACTTC	intronic antisense	ENST00000380118	ECI2	enoyl-CoA delta isomerase 2 [Source:HGNC Symbol;Acc:14601]	-	4115922	4135831	24.1793	65.3571	4.57843	5.86644	18.0297	25.6043	28.9038	92.5213	39.2558	64.2943	4.50651	4.46316	4.7656	6.31932	5.3088	5.97119
ASHGA5P000015	0.124144	0.0143671	2.44191	up	noncoding	AI015500		LincRNAs identified by Khalil et al	377	chr6	+	4099336	4174378		GAAGCCTCAGGTGTATGCATGTCTGTTCGTATGTTGTCTACATAATACCAAGTTGACTTC	intronic antisense	ENST00000380125	ECI2	enoyl-CoA delta isomerase 2 [Source:HGNC Symbol;Acc:14601]	-	4115926	4135702	24.1793	65.3571	4.57843	5.86644	18.0297	25.6043	28.9038	92.5213	39.2558	64.2943	4.50651	4.46316	4.7656	6.31932	5.3088	5.97119
ASHGA5P000015	0.124144	0.0143671	2.44191	up	noncoding	AI015500		LincRNAs identified by Khalil et al	377	chr6	+	4099336	4174378		GAAGCCTCAGGTGTATGCATGTCTGTTCGTATGTTGTCTACATAATACCAAGTTGACTTC	intronic antisense	ENST00000413766	ECI2	enoyl-CoA delta isomerase 2 [Source:HGNC Symbol;Acc:14601]	-	4115927	4135831	24.1793	65.3571	4.57843	5.86644	18.0297	25.6043	28.9038	92.5213	39.2558	64.2943	4.50651	4.46316	4.7656	6.31932	5.3088	5.97119
ASHGA5P000015	0.124144	0.0143671	2.44191	up	noncoding	AI015500		LincRNAs identified by Khalil et al	377	chr6	+	4099336	4174378		GAAGCCTCAGGTGTATGCATGTCTGTTCGTATGTTGTCTACATAATACCAAGTTGACTTC	intronic antisense	ENST00000465828	ECI2	enoyl-CoA delta isomerase 2 [Source:HGNC Symbol;Acc:14601]	-	4115940	4135791	24.1793	65.3571	4.57843	5.86644	18.0297	25.6043	28.9038	92.5213	39.2558	64.2943	4.50651	4.46316	4.7656	6.31932	5.3088	5.97119
ASHGA5P000015	0.124144	0.0143671	2.44191	up	noncoding	AI015500		LincRNAs identified by Khalil et al	377	chr6	+	4099336	4174378		GAAGCCTCAGGTGTATGCATGTCTGTTCGTATGTTGTCTACATAATACCAAGTTGACTTC	intronic antisense	ENST00000495548	ECI2	enoyl-CoA delta isomerase 2 [Source:HGNC Symbol;Acc:14601]	-	4128047	4135693	24.1793	65.3571	4.57843	5.86644	18.0297	25.6043	28.9038	92.5213	39.2558	64.2943	4.50651	4.46316	4.7656	6.31932	5.3088	5.97119
ASHGA5P000015	0.124144	0.0143671	2.44191	up	noncoding	AI015500		LincRNAs identified by Khalil et al	377	chr6	+	4099336	4174378		GAAGCCTCAGGTGTATGCATGTCTGTTCGTATGTTGTCTACATAATACCAAGTTGACTTC	intronic antisense	NM_001166010	ECI2	enoyl-CoA delta isomerase 2, mitochondrial isoform 1	-	4115926	4135702	24.1793	65.3571	4.57843	5.86644	18.0297	25.6043	28.9038	92.5213	39.2558	64.2943	4.50651	4.46316	4.7656	6.31932	5.3088	5.97119
ASHGA5P000015	0.124144	0.0143671	2.44191	up	noncoding	AI015500		LincRNAs identified by Khalil et al	377	chr6	+	4099336	4174378		GAAGCCTCAGGTGTATGCATGTCTGTTCGTATGTTGTCTACATAATACCAAGTTGACTTC	intronic antisense	NM_006117	ECI2	enoyl-CoA delta isomerase 2, mitochondrial isoform 1	-	4115926	4135831	24.1793	65.3571	4.57843	5.86644	18.0297	25.6043	28.9038	92.5213	39.2558	64.2943	4.50651	4.46316	4.7656	6.31932	5.3088	5.97119
ASHGA5P000015	0.124144	0.0143671	2.44191	up	noncoding	AI015500		LincRNAs identified by Khalil et al	377	chr6	+	4099336	4174378		GAAGCCTCAGGTGTATGCATGTCTGTTCGTATGTTGTCTACATAATACCAAGTTGACTTC	intronic antisense	NM_206836	ECI2	enoyl-CoA delta isomerase 2, mitochondrial isoform 2	-	4115926	4135831	24.1793	65.3571	4.57843	5.86644	18.0297	25.6043	28.9038	92.5213	39.2558	64.2943	4.50651	4.46316	4.7656	6.31932	5.3088	5.97119
ASHGA5P048392	0.118463	0.0130941	2.44031	up	noncoding	ENST00000501397	CTD-2383M3.1	GENCODE	1865	chr11	-	100554892	100558686		TGAGGTTAAGTTCAAGCCTGGTAAGAGATGACTAAACAGAAACCAAGTGTTTCTTCTTGG	natural antisense	NM_152432	ARHGAP42	rho GTPase-activating protein 42	+	100558406	100861656	89.0374	216.429	6.36622	7.65328	103.989	61.9272	101.197	223.002	220.003	206.282	6.69202	5.77023	6.6364	7.62948	7.74732	7.58306
ASHGA5P021695	0.189527	0.0336693	2.43937	up	noncoding	uc011btp.1	SDHAP1	UCSC_knowngene	1296	chr3	-	195694749	195717150		GGCCAAGGCGGTAGAAAATTATGGCATGCCGTTTAGCAGAACTGAAGATGGGAAGATTTA	intergenic							375.33	886.61	8.36017	9.64668	474.205	203.035	448.75	899.724	848.678	911.428	8.77288	7.55099	8.75664	9.67774	9.65202	9.61028
ASHGA5P042276	0.0877453	0.00703049	2.43485	up	noncoding	uc003ndl.3	LINC00340	UCSC_knowngene	1497	chr6	+	21898950	22214734		GCTCTGTCCACAGCCCTAAAATCTAATACCTAGAACAATAAATGCACTTAAGCACGTCAA	intergenic							273.282	673.173	7.97363	9.25746	273.732	199.247	346.866	670.692	631.721	717.104	8.00785	7.52111	8.39192	9.24837	9.24412	9.27989
ASHGA5P025628	0.0300026	0.000447	2.43245	up	noncoding	uc003kkg.2	FLJ42709	UCSC_knowngene	2632	chr5	-	92745064	92917003	NR_015369	AACAACAACTTGCAGCTCATCTCTATTGATGATACACTGCCTCTAGGACTGGGACAGATA	intergenic							1650.67	4174.64	10.6171	11.8995	1888.2	1276.76	1787.05	4099.87	4047.93	4376.11	10.7451	10.3788	10.7273	11.9138	11.9246	11.8601
ASHGA5P030166	0.188939	0.0334065	2.43217	up	noncoding	ENST00000569742	RP11-797A18.4	GENCODE	1356	chr15	-	77334177	77335533		TGTGTTAGCTGTGTGGGTACATTAGTACCATGATTAACCAAGGTGTATAAAGGGCAGGCC	intergenic							24.8429	60.8794	4.54649	5.82873	27.1979	16.3241	31.0067	74.0061	59.94	48.6921	4.98257	3.78159	4.8753	5.98889	5.9087	5.58861
ASHGA5P050940	0.0489923	0.00175965	2.43139	up	noncoding	ENST00000421829	RP4-694B14.5	GENCODE	481	chr20	+	25612845	25655538	ENST00000439498, ENST00000455791, uc002wuz.3	GCATTCTCTATCATTGAGGCATTTTCTCAGGAAATCACCTGTGAAATATTTTGCAGCTAA	natural antisense	NM_015655	ZNF337	zinc finger protein 337	-	25654850	25677469	168.918	421.009	7.3194	8.60118	172.637	144.33	189.787	427.221	447.663	388.144	7.3816	7.03386	7.54273	8.59531	8.75187	8.45637
ASHGA5P019270	0.0203643	4.33e-05	2.43128	up	noncoding	NR_027170	C17orf76-AS1	RefSeq	993	chr17	+	16342300	16345340	ENST00000477249, ENST00000480811, ENST00000484836, ENST00000497774, NR_027159, NR_027160, NR_027162, NR_027163, NR_027164, NR_027166, NR_027168, NR_027667, NR_045021, NR_045022, NR_045029	CCAAGAGAAGGTTATATTCCCAGAGGATGTCAGTCCCAAGGACCAGTAGCTGCCATCAGT	natural antisense	NM_001113567	FAM211A	leucine-rich repeat-containing protein FAM211A isoform 1	-	16345318	16395505	5098.53	13367.9	12.3025	13.5842	5435.89	4637.01	5222.69	13832	13186.6	13085.2	12.2897	12.3366	12.2812	13.676	13.6168	13.4599
ASHGA5P019270	0.0203643	4.33e-05	2.43128	up	noncoding	NR_027170	C17orf76-AS1	RefSeq	993	chr17	+	16342300	16345340	ENST00000477249, ENST00000480811, ENST00000484836, ENST00000497774, NR_027159, NR_027160, NR_027162, NR_027163, NR_027164, NR_027166, NR_027168, NR_027667, NR_045021, NR_045022, NR_045029	CCAAGAGAAGGTTATATTCCCAGAGGATGTCAGTCCCAAGGACCAGTAGCTGCCATCAGT	natural antisense	NM_207387	FAM211A	leucine-rich repeat-containing protein FAM211A isoform 2	-	16345318	16395505	5098.53	13367.9	12.3025	13.5842	5435.89	4637.01	5222.69	13832	13186.6	13085.2	12.2897	12.3366	12.2812	13.676	13.6168	13.4599
ASHGA5P040137	0.0887248	0.0071577	2.43078	up	noncoding	ENST00000425124	BX571672.3	GENCODE	470	chr1	+	143188827	143189695	TCONS_00028963	TAGATGGGAGCAAGTGTCCAATACAGCAACAGCTGGAAAGAAAAATAAAGAATTTTGTTC	intergenic							13.6653	35.3735	3.78092	5.06234	11.7475	12.2288	17.0197	32.9093	34.3978	38.8133	4.06518	3.36996	3.90761	4.7949	5.12163	5.27049
ASHGA5P017060	0.192149	0.0347369	2.42909	up	noncoding	ENST00000453858	SBDSP1	pseudogene	737	chr7	+	72300234	72307280	ENST00000437201, ENST00000456312, NM_016038	GTTTGGAACAGATGACCAAACTGAAATCTATTTTGACTAAAGGAGAAGTTCAAGTATCAG								569.877	1341.79	8.95787	10.2383	681.256	302.879	725.496	1364.46	1198.48	1462.41	9.28909	8.15191	9.43262	10.286	10.1532	10.2757
ASHGA5P042623	0.0470154	0.00161608	2.42563	up	noncoding	ENST00000435287	RP11-69I8.3	GENCODE	495	chr6	+	132272085	132398533		CAACTTCAATAAGAGTAACTTGGACAACCTGAGGCATTAATTGAGGATCAATATGATGAC	natural antisense	NM_001901	CTGF	connective tissue growth factor precursor	-	132269316	132272518	22.065	56.4031	4.44962	5.72797	14.6213	24.2049	27.3688	53.082	54.4216	61.7056	4.28844	4.38034	4.68007	5.50408	5.76538	5.91446
ASHGA5P026578	0.172826	0.027864	2.42435	up	noncoding	ENST00000567925	RP11-554A11.7	GENCODE	622	chr11	+	68870960	68876562		CATCTGTGAAGAGCCGGCTCCTGCTATTATTATTGTTAATCAGTATTAGTATTAGCATTA	intergenic							64.1361	152.799	5.87722	7.15482	81.1606	40.3481	70.8996	148.616	153.454	156.326	6.36428	5.14467	6.1227	7.02851	7.23729	7.19865
ASHGA5P039299	0.0889687	0.00720596	2.42284	up	noncoding	uc003gdg.1	AX748388	UCSC_knowngene	2179	chr4	-	1575787	1577966		ACATTTTTAACCTCAATGTCATGTGTTGACACCGAGGGAGGCAGAGACCATGAAAGCTTG	intergenic							8.67748	19.6999	2.92883	4.20553	6.24277	10.7285	9.06118	23.713	21.7871	13.5995	2.66711	3.20646	2.9129	4.29104	4.49888	3.82667
ASHGA5P038348	0.214593	0.0442434	2.42028	up	noncoding	ENST00000479612	RP11-280F2.2	GENCODE	875	chr3	-	106830408	106959474		CTAGGATGCCAGACAGAAATACCAGTTGCAATGTTTTGTTGCATAAAGTTTATCCTAATT	intergenic							65.9242	154.22	5.89433	7.1695	76.5936	37.1005	84.0785	154.142	154.589	153.93	6.2904	5.0205	6.37209	7.08265	7.24724	7.17862
ASHGA5P046425	0.123193	0.0141284	2.41716	up	noncoding	ENST00000435581	CD99P1	GENCODE	2788	chrX	+	2527432	2575270		TGCAAACATGATGGGTTTTGCACTGATGCTGAGGATGAATCCAACAGGAAAGATACAGAG	intergenic							62.1847	151.606	5.86803	7.14134	68.0384	44.739	73.7768	144.7	165.296	144.822	6.13055	5.29328	6.18025	6.98966	7.34063	7.09373
ASHGA5P042113	0.0298984	0.000431	2.41483	up	noncoding	ENST00000367477	RP11-497D6.4	GENCODE	2927	chr6	-	147164249	147525750		GGTAAATGCACCCTATTTAAGCAAGAAAAGAAACTGATCTGCCATAAAGAAAACAATGAC	natural antisense	NM_001127715	STXBP5	syntaxin-binding protein 5 isoform b	+	147525493	147711612	90.1527	224.975	6.43584	7.70776	94.2193	86.4858	89.7531	223.448	240.154	211.324	6.56403	6.277	6.46649	7.63181	7.87491	7.61656
ASHGA5P042113	0.0298984	0.000431	2.41483	up	noncoding	ENST00000367477	RP11-497D6.4	GENCODE	2927	chr6	-	147164249	147525750		GGTAAATGCACCCTATTTAAGCAAGAAAAGAAACTGATCTGCCATAAAGAAAACAATGAC	natural antisense	NM_139244	STXBP5	syntaxin-binding protein 5 isoform a	+	147525493	147711612	90.1527	224.975	6.43584	7.70776	94.2193	86.4858	89.7531	223.448	240.154	211.324	6.56403	6.277	6.46649	7.63181	7.87491	7.61656
ASHGA5P017196	0.0489923	0.00179163	2.41357	up	noncoding	ENST00000438777	RP4-717I23.3	GENCODE	752	chr1	-	93804471	93811357		AGGAGCGCTGTTAAAGCTGATACATTCCTGTGGGTCAACTATGCAACTAACTCAGATTTT	bidirectional	NM_001938	DR1	protein Dr1	+	93811477	93828148	111.393	274.797	6.72641	7.99758	111.491	94.892	127.797	275.387	279.617	269.387	6.78113	6.41715	6.98095	7.94611	8.09516	7.95145
ASHGA5P032967	0.067807	0.00384451	2.40846	up	noncoding	ENST00000578792	RP11-744K17.8	pseudogene	436	chr17	+	21934957	21935393	ENST00000582527	GCACCCATTTTACTACCAGATTTGGAAGGAACAAAGTTAAGTAATTTCCAGGATAAGTAA								218.601	539.491	7.67237	8.94048	237.346	168.842	249.614	500.619	516.71	601.145	7.81389	7.27437	7.92885	8.82689	8.95847	9.03608
ASHGA5P047040	0.189556	0.0336938	2.40829	up	noncoding	ENST00000452391	RP11-483F11.7	GENCODE	303	chr10	-	101411745	101413662		CCTGGAAAAACAAAAGGAAGCTCTTTATGTACACACATGATAAGAACGCAGAGAAATATT	intergenic							281.07	664.053	7.95926	9.22728	335.923	159.643	347.642	591.94	620.916	779.302	8.29702	7.18548	8.39529	9.06933	9.21517	9.39732
ASHGA5P056005	0.0121586	7.9e-06	2.40812	up	noncoding	NR_026797	LINC00520	RefSeq	2030	chr14	-	56247852	56263392	NR_026796	GTTAAATACCTCAAATCTTTCGAGAACAGCAAGGAGCAAAATAAACTTAACTTCTCTGAG	intergenic							24588.4	66790	14.6246	15.8925	27547.1	20191.1	26027	67340.5	68058.5	64971.2	14.6734	14.5646	14.6358	15.9235	15.9192	15.8348
ASHGA5P058722	0.199283	0.0375471	2.40774	up	noncoding	uc.41-	uc.41	UCR	216	chr1	-	213598766	213598982		AGTGGTATTTTCGAGGGTCAGAATCCTTAAACAAGTGCCGAGTTGCAGATTATTGTATCT	intergenic							8.66106	19.8788	2.88183	4.14951	6.24277	12.5954	7.14503	30.7142	11.3849	17.5372	2.66711	3.40815	2.57023	4.68949	3.58786	4.17118
ASHGA5P029513	0.218438	0.0461844	2.40759	up	noncoding	ENST00000557761	RP11-81F13.1	GENCODE	526	chr14	+	37257848	37276368		CAGGCTTACAAACTCAATCAACACCCAATAATCGACACAAAATGAATCTGCATGGCAGAT	intronic antisense	NM_001171170	SLC25A21	mitochondrial 2-oxodicarboxylate carrier isoform 2	-	37147125	37641865	9.76109	21.4405	3.05453	4.32212	6.24277	7.36217	15.6783	17.8101	19.5092	27.0021	2.66711	2.7297	3.76677	3.85598	4.33798	4.77238
ASHGA5P029513	0.218438	0.0461844	2.40759	up	noncoding	ENST00000557761	RP11-81F13.1	GENCODE	526	chr14	+	37257848	37276368		CAGGCTTACAAACTCAATCAACACCCAATAATCGACACAAAATGAATCTGCATGGCAGAT	intronic antisense	NM_030631	SLC25A21	mitochondrial 2-oxodicarboxylate carrier isoform 1	-	37147125	37641865	9.76109	21.4405	3.05453	4.32212	6.24277	7.36217	15.6783	17.8101	19.5092	27.0021	2.66711	2.7297	3.76677	3.85598	4.33798	4.77238
ASHGA5P018951	0.122389	0.0139398	2.40602	up	noncoding	NR_030774	UPRT	RefSeq	2570	chrX	+	74493893	74524732		GCTTTTCATCATCAGACTTGTTGTGGAAGAGGGATTGAATCAGCTGCCATATAAAGAATG	exon sense-overlapping	NM_145052	UPRT	uracil phosphoribosyltransferase homolog	+	74493893	74524732	73.9849	178.345	6.1064	7.37305	86.4719	51.7657	83.7172	193.572	164.217	177.246	6.44964	5.50419	6.36536	7.41748	7.32888	7.37279
ASHGA5P058279	0.194512	0.0356262	2.40372	up	noncoding	TCONS_00029142	XLOC_014082	LincRNAs identified by Cabili et al	225	chr21	-	40449555	40454676		CCACCGGCAGGAAAAGTTTGCTTTCCTTGACCTCTAAAAAGATTCAGAATAAAGGCTGGA	intergenic							15.1758	41.3287	3.91755	5.18282	7.24567	18.2602	20.0216	59.6435	21.211	43.1316	3.60786	3.96143	4.18338	5.67386	4.45855	5.41605
ASHGA5P034794	0.216699	0.0454752	2.403	up	noncoding	NR_037160	LOC386758	RefSeq	1688	chr19	+	56905044	56910544	NR_037159	TATGTTAAACTTGGGTGTGCTAGGTAGACATACGTCTGCTGATTACCTGTTTAGGAAGAA	bidirectional	NM_144690	ZNF582	zinc finger protein 582	-	56894647	56904889	9.25511	19.765	2.92833	4.19317	6.24277	15.4643	6.05826	27.014	13.2814	18.9995	2.66711	3.69782	2.42007	4.49109	3.80582	4.28261
ASHGA5P027870	0.158432	0.0230758	2.39619	up	noncoding	NR_040098	LOC100506393	RefSeq	526	chr12	+	20167618	20251802		GTATGCCTGACTTTCAAATGTTTTTCTATATCCAGCTAATTAAAAATATTTATAACGTAG	intergenic							11.3525	28.0517	3.47728	4.73802	11.8291	13.4931	8.73545	31.9261	24.4202	27.8087	4.07083	3.49725	2.86376	4.74733	4.65268	4.81406
ASHGA5P016070	0.116501	0.0125516	2.39266	up	noncoding	NR_046248	LOC100505695	RefSeq	778	chr2	+	171627603	171634757		GATGGTCTGCTGAAGAGGGCCGCCAGCTGGACTTCTGTAGACAAGACAGATACTGTAAAG	intergenic							22.4568	53.5563	4.40266	5.66128	20.6084	30.4846	16.2775	55.2891	51.6934	53.6863	4.65157	4.72694	3.82946	5.55955	5.69477	5.7295
ASHGA5P041993	0.212807	0.0435818	2.39036	up	noncoding	ENST00000434296	RP1-249H1.4	GENCODE	413	chr6	-	114191161	114191899	NR_038863	ATGCTTTCAAAATATCAGGAAGCAAATGAGAAAAGGAAAAAAAGACATTCATTGTATATG	intergenic							8.18248	19.7656	2.86736	4.12458	6.24277	7.67733	10.6274	22.7842	9.6478	26.8647	2.66711	2.7849	3.15006	4.23552	3.37164	4.7666
ASHGA5P040100	0.0651427	0.00348513	2.38883	up	noncoding	ENST00000511919	RP11-93L9.1	GENCODE	590	chr4	+	124571445	124851509	ENST00000508111, NR_027105	ATGAACAAGAAAGAGGACGTCTTATTATCTGGTGTCTGGCTTGCTGATTTAATAACCTAG	intergenic							204.582	498.411	7.57982	8.83613	236.107	161.055	216.583	469.418	518.16	507.655	7.80705	7.19852	7.73389	8.73203	8.96238	8.81397
ASHGA5P057567	0.0795882	0.00571113	2.38781	up	noncoding	TCONS_00019253	XLOC_009085	LincRNAs identified by Cabili et al	434	chr11	+	21804218	21864602		ACCAGGCACTTAAATCCACTTCTGAGGAGAAGAATGAAAGCCAAGGCAGATATGAAAGAG	intergenic							20.316	50.5047	4.31312	5.56881	11.4028	28.2321	21.3131	45.8759	57.8156	47.8226	4.03812	4.60957	4.29166	5.28825	5.85571	5.56246
ASHGA5P036930	0.0246058	0.000222	2.38533	up	noncoding	uc002wjr.3	BC042140	UCSC_knowngene	706	chr20	+	3789140	3793081		GGGATGTGAAATTATTCACAATCTATTGTTCAAAGAAGACAGTTGATTATGGGACGGAAG	intergenic							13.1374	33.3354	3.72736	4.98155	8.47774	16.59	14.3444	35.6387	34.9712	29.3964	3.75015	3.80994	3.622	4.90799	5.14491	4.89174
ASHGA5P014633	0.0540184	0.00226165	2.38315	up	noncoding	ENST00000412017	AL589743.1	GENCODE	549	chr14	+	19650020	19691583	ENST00000547648	CAGGCAAAAGGTGGTTTCCACAAGAAAAATGGCACAATGTTTCTCAGAAGACAATTACAT	intergenic							46.8513	114.15	5.4855	6.73837	53.9304	45.755	40.8684	114.487	113.877	114.086	5.82959	5.32577	5.30114	6.63245	6.81017	6.7725
ASHGA5P034226	0.0411912	0.00116984	2.37939	up	noncoding	ENST00000495431	CEACAMP10	pseudogene	496	chr19	-	43724139	43725023		AGTGACACAGGACTCTTTGAATGTCAAAGGAAGAATGTAGTGAGTACCAGCCACAGTGAC								105.845	257.661	6.65233	7.90292	116.421	91.6659	109.448	255.392	255.238	262.354	6.8386	6.3634	6.75498	7.83168	7.96172	7.91535
ASHGA5P054193	0.0549502	0.0023565	2.37526	up	noncoding	uc004fld.4	BC009467	UCSC_knowngene	564	chrX	-	153652727	153656796		CCTGTTTTAATCCTTTTCCTTAAAATTGCAAAAGTGGTGTCTTTTTCCTGCAGATGGACC	bidirectional	NM_001183	ATP6AP1	V-type proton ATPase subunit S1 precursor	+	153656977	153664862	252.417	616.173	7.87954	9.12763	290.169	199.587	267.495	616.612	562.764	669.144	8.09085	7.52286	8.02492	9.12713	9.07666	9.17909
ASHGA5P042565	0.215472	0.0448814	2.36856	up	noncoding	ENST00000423747	RP5-919F19.5	GENCODE	497	chr6	+	109809108	109830496		GACCTAGCTTCCAAGAGATTCATTTGATGTTTAGTTACAGGATATCCATCGATGACAACA	natural antisense	NM_001145128	AKD1	adenylate kinase domain-containing protein 1 isoform 1	-	109814058	110012415	6.99598	17.4182	2.70062	3.94463	6.24277	9.74517	5	26.3376	8.2784	17.6386	2.66711	3.07729	2.35745	4.45101	3.20574	4.17714
ASHGA5P016686	0.179155	0.0299203	2.36729	up	noncoding	ENST00000432963	FAM41C	GENCODE	504	chr1	-	803619	805581		GATGGCGAAAGGAACAGCAAGAGGACCTTGTGCATGAATAATTTGTTTCCATACTACAGA	intergenic							677.877	1565.97	9.22583	10.4691	869.158	373.286	791.188	1485.33	1448.91	1763.67	9.63712	8.47871	9.56166	10.4202	10.4317	10.5553
ASHGA5P038866	0.19712	0.0367734	2.36702	up	noncoding	ENST00000496640	RP11-81N13.1	GENCODE	862	chr3	+	67718670	67801093		AGGAGCAATGAGTGGCAATACAGTGCTTTCTAATGCAACCTACTTTAAAAGGTAAACAGA	intergenic							57.0703	132.57	5.70638	6.94946	68.0106	34.7288	68.4716	126.451	138.661	132.597	6.13029	4.92151	6.06735	6.783	7.09165	6.97372
ASHGA5P032267	0.197877	0.0370438	2.36663	up	noncoding	ENST00000580113	KRT16P3	GENCODE	1012	chr17	-	20405851	20415670	ENST00000581027	GTGCGTGGAGACCCCGTTGTTGACTGGCAGGTCAGAGGTCAGCTTAGACCAGCATAAAGA	intergenic							93.4156	251.544	6.48722	7.73006	89.9632	103.597	86.6868	167.671	179.768	407.193	6.50294	6.54352	6.41521	7.20872	7.46033	8.52113
ASHGA5P045487	0.042455	0.00127861	2.36512	up	noncoding	TCONS_00002016	XLOC_000166	LincRNAs identified by Cabili et al	883	chr1	+	45282504	45283445		ATTGTAGACCTCTGATGAGATAACATTTGACAAGAGATCTGCAGGGAGCTATGTGTCATG	intergenic							66.0433	160.504	5.98461	7.22652	64.9975	58.6662	74.4661	167.625	149.846	164.04	6.0717	5.68799	6.19414	7.20843	7.20386	7.26727
ASHGA5P051679	0.220224	0.0468959	2.36492	up	noncoding	ENST00000461864	RP11-85F14.5	GENCODE	1194	chr3	-	136560567	136580879		GATAAAAAAATTAGTTTTTACCTTTTTTTCTATTTTCTAAATGTTTTGGTGGCTAGAATA	intronic antisense	NM_001097599	SLC35G2	solute carrier family 35 member G2	+	136537860	136574734	737.14	1674.08	9.31917	10.561	908.759	367.361	935.3	1586.04	1550.49	1885.71	9.69483	8.45142	9.81125	10.512	10.5231	10.6477
ASHGA5P051679	0.220224	0.0468959	2.36492	up	noncoding	ENST00000461864	RP11-85F14.5	GENCODE	1194	chr3	-	136560567	136580879		GATAAAAAAATTAGTTTTTACCTTTTTTTCTATTTTCTAAATGTTTTGGTGGCTAGAATA	intronic antisense	NM_001097600	SLC35G2	solute carrier family 35 member G2	+	136537860	136574734	737.14	1674.08	9.31917	10.561	908.759	367.361	935.3	1586.04	1550.49	1885.71	9.69483	8.45142	9.81125	10.512	10.5231	10.6477
ASHGA5P051679	0.220224	0.0468959	2.36492	up	noncoding	ENST00000461864	RP11-85F14.5	GENCODE	1194	chr3	-	136560567	136580879		GATAAAAAAATTAGTTTTTACCTTTTTTTCTATTTTCTAAATGTTTTGGTGGCTAGAATA	intronic antisense	NM_025246	SLC35G2	solute carrier family 35 member G2	+	136537860	136574734	737.14	1674.08	9.31917	10.561	908.759	367.361	935.3	1586.04	1550.49	1885.71	9.69483	8.45142	9.81125	10.512	10.5231	10.6477
ASHGA5P045762	0.136621	0.0174483	2.3642	up	noncoding	ENST00000567129	RP11-109D9.4	GENCODE	965	chr9	+	72287664	72288629		AGTCTGGGGGTGTAGCCTAAAGCATTCTGAAAGTCTTGTTTTAGCTTTAAAATTCATATG	bidirectional	NM_001163	APBA1	amyloid beta A4 precursor protein-binding family A member 1	-	72042448	72287275	85.6945	199.886	6.2942	7.53555	116.427	62.0843	78.572	194.159	212.342	193.157	6.83878	5.77504	6.26878	7.42201	7.69191	7.49273
ASHGA5P027836	0.0593813	0.00278272	2.36408	up	noncoding	uc001dvp.2	BC051808	UCSC_knowngene	2479	chr1	-	108803819	108816311		CCTTGGGATTCCCAAGAGGTTGGTGATTATGATTTTTGTACTCTTAGACACAAAATAAAA	intergenic							17.3815	43.276	4.11386	5.35513	14.4805	15.8904	21.7738	47.8229	39.8189	42.1863	4.27783	3.7383	4.32544	5.34982	5.329	5.38659
ASHGA5P056838	0.165154	0.0252011	2.36327	up	noncoding	TCONS_00009192	XLOC_004207	LincRNAs identified by Cabili et al	1304	chr4	-	185427372	185458712		GGTTTCCAAGAGTTTCAACAATATTTTCATCATATTTATTGAAGGCCTCACTGACAGACT	intergenic							10.3048	20.9662	3.08467	4.32545	6.24277	16.1963	8.47542	21.5053	20.7443	20.6491	2.66711	3.76782	2.81907	4.14653	4.4265	4.40334
ASHGA5P040810	0.0155033	2.31e-05	2.36223	up	noncoding	uc003lul.1	AX747215	UCSC_knowngene	2163	chr5	-	151136012	151138175		TATACACATACTGGAAGGGGAAGAGTGTGTTACCTGAGAGTTTTCTCAGACAAATGCCCG	exon sense-overlapping	NM_004045	ATOX1	copper transport protein ATOX1	-	151122382	151138210	17.2174	43.0197	4.10957	5.34972	12.4158	19.732	19.5045	45.053	43.1743	40.8318	4.12132	4.06956	4.13783	5.2649	5.44163	5.34263
ASHGA5P058524	0.0419981	0.00123867	2.3595	up	noncoding	uc009wkv.1	AK310441	UCSC_knowngene	1144	chr1	+	148876039	148902123	ENST00000436174	TTGTCACAAAAACCCACCCAAGACTTATACCCAGGATGGTGTGTGTTTGACTGAATCAGG	intergenic							195.752	474.74	7.52766	8.76614	212.647	163.398	211.21	484.969	454.244	485.009	7.66475	7.22428	7.69396	8.77505	8.77281	8.75057
ASHGA5P035487	0.0136879	1.59e-05	2.35685	up	noncoding	TCONS_00004266	XLOC_002108	LincRNAs identified by Cabili et al	2755	chr2	-	60621991	60628362		GGAAAACAACAGTAGCTCTCTCAACCCATTGGGTGGATGGTACATGCCATGCTTTATACA	intergenic							110.425	269.273	6.72702	7.96388	109.214	114.227	107.834	270.555	246.897	290.367	6.75498	6.69282	6.73326	7.92101	7.91357	8.05706
ASHGA5P048583	0.0841636	0.00644163	2.35286	up	noncoding	NR_023915	IPW	RefSeq	4498	chr15	+	25361691	25367623		TTGACTTGTCAGGAAGCAAAAGAATGAATTAAAGAAAACTCCAGAGAATGAGCTGACAAC	intergenic							47.4245	114.097	5.50338	6.7378	53.0717	38.6106	50.5912	108.76	118.212	115.319	5.80611	5.081	5.62304	6.5584	6.86817	6.78684
ASHGA5P028267	0.0769483	0.00525748	2.35243	up	noncoding	TCONS_00009927	XLOC_004350	LincRNAs identified by Cabili et al	620	chr5	+	39520510	39524809		CACATAGCTTTAATGGAATACTTTTTACAAACAAAATAAAACTTGACCTTCTTCCACCCT	intergenic							660.425	1578.86	9.2481	10.4823	770.377	462.94	747.957	1575.77	1581.3	1579.51	9.455	8.81026	9.47904	10.5033	10.5471	10.3963
ASHGA5P016972	0.0688945	0.00398378	2.35193	up	noncoding	ENST00000436112	RP3-523C21.1	GENCODE	512	chr6	+	132481903	132490501		AAACAACCAGTTCAACCAATCTACAAAGGCCAAAAATATTTTCACAGGCCCCCAAAAGAT	intergenic							335.202	806.753	8.28031	9.51416	359.933	254.075	391.598	829.254	790.233	800.77	8.39119	7.88586	8.5639	9.55474	9.55105	9.43669
ASHGA5P053071	0.221706	0.0475587	2.35167	up	noncoding	uc022acj.1	BC041623	UCSC_knowngene	867	chr7	-	45008119	45008986		ACGATTTAAGGTGACTCACATCAAGGTATAAGTGTTTCATGAGAACTTCTCAAGGAGAGG	intron sense-overlapping	NM_033054	MYO1G	unconventional myosin-Ig	-	45002259	45018704	20.6685	48.1524	4.27539	5.50908	23.2945	12.7228	25.9881	50.8744	42.7308	50.8519	4.79836	3.42145	4.60637	5.44442	5.42901	5.65381
ASHGA5P038495	0.164465	0.0249837	2.35029	up	noncoding	uc001dfu.1	BC054887	UCSC_knowngene	740	chr1	+	71547049	71703406		CACTTACACATATGCAGACACAGTAATAAACATCTAAGTGGTACAAATAGGTACAAAACC	bidirectional	NM_005455	ZRANB2	zinc finger Ran-binding domain-containing protein 2 isoform 2	-	71528973	71546972	15.6078	38.384	3.939	5.17184	15.7001	11.8796	19.2436	34.8087	36.0027	44.3406	4.36408	3.33527	4.11764	4.87456	5.1855	5.45545
ASHGA5P038495	0.164465	0.0249837	2.35029	up	noncoding	uc001dfu.1	BC054887	UCSC_knowngene	740	chr1	+	71547049	71703406		CACTTACACATATGCAGACACAGTAATAAACATCTAAGTGGTACAAATAGGTACAAAACC	bidirectional	NM_203350	ZRANB2	zinc finger Ran-binding domain-containing protein 2 isoform 1	-	71528973	71546972	15.6078	38.384	3.939	5.17184	15.7001	11.8796	19.2436	34.8087	36.0027	44.3406	4.36408	3.33527	4.11764	4.87456	5.1855	5.45545
ASHGA5P058258	0.0673211	0.00376629	2.3492	up	noncoding	TCONS_00028697	XLOC_013788	LincRNAs identified by Cabili et al	800	chr20	-	48779906	48782702		GGGCATGCAGTGAGTACAAATGAAGTCTGTGGGCCAACAAGGAGCGAGGAGCAGTTTCCT	intergenic							72.6954	174.142	6.10823	7.3404	81.5281	60.3137	76.2444	192.464	171.347	158.615	6.37141	5.72825	6.22503	7.40878	7.39159	7.22084
ASHGA5P057422	0.0438925	0.00137458	2.34791	up	noncoding	TCONS_00017180	XLOC_007992	LincRNAs identified by Cabili et al	307	chrX	+	56098008	56231479		GAATGTTTAGAAGCTGGGCAGAGAAATCGAGCTGCAAAATGACCTACAGATATTACAGTT	intron sense-overlapping	ENST00000433279	AL353698.1	Uncharacterized protein [Source:UniProtKB/TrEMBL;Acc:E7EML2]	+	56100756	56102014	266.716	650.709	7.9679	9.19927	279.913	226.55	293.686	595.199	597.479	759.448	8.03918	7.71227	8.15224	9.07768	9.16414	9.356
ASHGA5P057189	0.177223	0.0292917	2.34662	up	noncoding	TCONS_00014228	XLOC_006283	LincRNAs identified by Cabili et al	697	chr7	+	144740922	144857358		TTGGCACTGTGCCAGTCATAGATGAAGTGACTCAAATGTGATGGGACCACCTTATAGAGA	intergenic							10.2888	21.2941	3.09059	4.32117	6.24277	15.8009	8.82264	24.6014	23.7424	15.5385	2.66711	3.72805	2.87662	4.34863	4.61579	3.99911
ASHGA5P025955	0.0351393	0.000768	2.34596	up	noncoding	NR_047598	UTY	RefSeq	6830	chrY	-	15360258	15592550	NR_047608, NR_047610, NR_047641	GACTATACAGGTGGAAGTTGCAGTTACATGAACTGACTAAACTTCCTGCTTTTGCGCGTG	exon sense-overlapping	NM_001258249	UTY	histone demethylase UTY isoform 4	-	15360258	15592550	32.6295	79.6047	4.99423	6.22441	32.2423	30.8062	34.8401	84.4545	74.49	79.8696	5.1823	4.74189	5.05849	6.18525	6.21899	6.26897
ASHGA5P025955	0.0351393	0.000768	2.34596	up	noncoding	NR_047598	UTY	RefSeq	6830	chrY	-	15360258	15592550	NR_047608, NR_047610, NR_047641	GACTATACAGGTGGAAGTTGCAGTTACATGAACTGACTAAACTTCCTGCTTTTGCGCGTG	exon sense-overlapping	NM_001258250	UTY	histone demethylase UTY isoform 5	-	15360258	15592550	32.6295	79.6047	4.99423	6.22441	32.2423	30.8062	34.8401	84.4545	74.49	79.8696	5.1823	4.74189	5.05849	6.18525	6.21899	6.26897
ASHGA5P025955	0.0351393	0.000768	2.34596	up	noncoding	NR_047598	UTY	RefSeq	6830	chrY	-	15360258	15592550	NR_047608, NR_047610, NR_047641	GACTATACAGGTGGAAGTTGCAGTTACATGAACTGACTAAACTTCCTGCTTTTGCGCGTG	exon sense-overlapping	NM_001258251	UTY	histone demethylase UTY isoform 6	-	15360258	15592550	32.6295	79.6047	4.99423	6.22441	32.2423	30.8062	34.8401	84.4545	74.49	79.8696	5.1823	4.74189	5.05849	6.18525	6.21899	6.26897
ASHGA5P025955	0.0351393	0.000768	2.34596	up	noncoding	NR_047598	UTY	RefSeq	6830	chrY	-	15360258	15592550	NR_047608, NR_047610, NR_047641	GACTATACAGGTGGAAGTTGCAGTTACATGAACTGACTAAACTTCCTGCTTTTGCGCGTG	exon sense-overlapping	NM_001258252	UTY	histone demethylase UTY isoform 7	-	15360258	15592550	32.6295	79.6047	4.99423	6.22441	32.2423	30.8062	34.8401	84.4545	74.49	79.8696	5.1823	4.74189	5.05849	6.18525	6.21899	6.26897
ASHGA5P025955	0.0351393	0.000768	2.34596	up	noncoding	NR_047598	UTY	RefSeq	6830	chrY	-	15360258	15592550	NR_047608, NR_047610, NR_047641	GACTATACAGGTGGAAGTTGCAGTTACATGAACTGACTAAACTTCCTGCTTTTGCGCGTG	exon sense-overlapping	NM_001258253	UTY	histone demethylase UTY isoform 8	-	15360258	15592550	32.6295	79.6047	4.99423	6.22441	32.2423	30.8062	34.8401	84.4545	74.49	79.8696	5.1823	4.74189	5.05849	6.18525	6.21899	6.26897
ASHGA5P025955	0.0351393	0.000768	2.34596	up	noncoding	NR_047598	UTY	RefSeq	6830	chrY	-	15360258	15592550	NR_047608, NR_047610, NR_047641	GACTATACAGGTGGAAGTTGCAGTTACATGAACTGACTAAACTTCCTGCTTTTGCGCGTG	exon sense-overlapping	NM_001258254	UTY	histone demethylase UTY isoform 9	-	15360258	15592550	32.6295	79.6047	4.99423	6.22441	32.2423	30.8062	34.8401	84.4545	74.49	79.8696	5.1823	4.74189	5.05849	6.18525	6.21899	6.26897
ASHGA5P025955	0.0351393	0.000768	2.34596	up	noncoding	NR_047598	UTY	RefSeq	6830	chrY	-	15360258	15592550	NR_047608, NR_047610, NR_047641	GACTATACAGGTGGAAGTTGCAGTTACATGAACTGACTAAACTTCCTGCTTTTGCGCGTG	exon sense-overlapping	NM_001258255	UTY	histone demethylase UTY isoform 10	-	15360258	15592550	32.6295	79.6047	4.99423	6.22441	32.2423	30.8062	34.8401	84.4545	74.49	79.8696	5.1823	4.74189	5.05849	6.18525	6.21899	6.26897
ASHGA5P025955	0.0351393	0.000768	2.34596	up	noncoding	NR_047598	UTY	RefSeq	6830	chrY	-	15360258	15592550	NR_047608, NR_047610, NR_047641	GACTATACAGGTGGAAGTTGCAGTTACATGAACTGACTAAACTTCCTGCTTTTGCGCGTG	exon sense-overlapping	NM_001258256	UTY	histone demethylase UTY isoform 11	-	15360258	15592550	32.6295	79.6047	4.99423	6.22441	32.2423	30.8062	34.8401	84.4545	74.49	79.8696	5.1823	4.74189	5.05849	6.18525	6.21899	6.26897
ASHGA5P025955	0.0351393	0.000768	2.34596	up	noncoding	NR_047598	UTY	RefSeq	6830	chrY	-	15360258	15592550	NR_047608, NR_047610, NR_047641	GACTATACAGGTGGAAGTTGCAGTTACATGAACTGACTAAACTTCCTGCTTTTGCGCGTG	exon sense-overlapping	NM_001258257	UTY	histone demethylase UTY isoform 12	-	15360258	15592550	32.6295	79.6047	4.99423	6.22441	32.2423	30.8062	34.8401	84.4545	74.49	79.8696	5.1823	4.74189	5.05849	6.18525	6.21899	6.26897
ASHGA5P025955	0.0351393	0.000768	2.34596	up	noncoding	NR_047598	UTY	RefSeq	6830	chrY	-	15360258	15592550	NR_047608, NR_047610, NR_047641	GACTATACAGGTGGAAGTTGCAGTTACATGAACTGACTAAACTTCCTGCTTTTGCGCGTG	exon sense-overlapping	NM_001258258	UTY	histone demethylase UTY isoform 13	-	15360258	15592550	32.6295	79.6047	4.99423	6.22441	32.2423	30.8062	34.8401	84.4545	74.49	79.8696	5.1823	4.74189	5.05849	6.18525	6.21899	6.26897
ASHGA5P025955	0.0351393	0.000768	2.34596	up	noncoding	NR_047598	UTY	RefSeq	6830	chrY	-	15360258	15592550	NR_047608, NR_047610, NR_047641	GACTATACAGGTGGAAGTTGCAGTTACATGAACTGACTAAACTTCCTGCTTTTGCGCGTG	exon sense-overlapping	NM_001258259	UTY	histone demethylase UTY isoform 14	-	15360258	15592550	32.6295	79.6047	4.99423	6.22441	32.2423	30.8062	34.8401	84.4545	74.49	79.8696	5.1823	4.74189	5.05849	6.18525	6.21899	6.26897
ASHGA5P025955	0.0351393	0.000768	2.34596	up	noncoding	NR_047598	UTY	RefSeq	6830	chrY	-	15360258	15592550	NR_047608, NR_047610, NR_047641	GACTATACAGGTGGAAGTTGCAGTTACATGAACTGACTAAACTTCCTGCTTTTGCGCGTG	exon sense-overlapping	NM_001258260	UTY	histone demethylase UTY isoform 15	-	15360258	15592550	32.6295	79.6047	4.99423	6.22441	32.2423	30.8062	34.8401	84.4545	74.49	79.8696	5.1823	4.74189	5.05849	6.18525	6.21899	6.26897
ASHGA5P025955	0.0351393	0.000768	2.34596	up	noncoding	NR_047598	UTY	RefSeq	6830	chrY	-	15360258	15592550	NR_047608, NR_047610, NR_047641	GACTATACAGGTGGAAGTTGCAGTTACATGAACTGACTAAACTTCCTGCTTTTGCGCGTG	exon sense-overlapping	NM_001258261	UTY	histone demethylase UTY isoform 16	-	15360258	15592550	32.6295	79.6047	4.99423	6.22441	32.2423	30.8062	34.8401	84.4545	74.49	79.8696	5.1823	4.74189	5.05849	6.18525	6.21899	6.26897
ASHGA5P025955	0.0351393	0.000768	2.34596	up	noncoding	NR_047598	UTY	RefSeq	6830	chrY	-	15360258	15592550	NR_047608, NR_047610, NR_047641	GACTATACAGGTGGAAGTTGCAGTTACATGAACTGACTAAACTTCCTGCTTTTGCGCGTG	exon sense-overlapping	NM_001258262	UTY	histone demethylase UTY isoform 17	-	15360258	15592550	32.6295	79.6047	4.99423	6.22441	32.2423	30.8062	34.8401	84.4545	74.49	79.8696	5.1823	4.74189	5.05849	6.18525	6.21899	6.26897
ASHGA5P025955	0.0351393	0.000768	2.34596	up	noncoding	NR_047598	UTY	RefSeq	6830	chrY	-	15360258	15592550	NR_047608, NR_047610, NR_047641	GACTATACAGGTGGAAGTTGCAGTTACATGAACTGACTAAACTTCCTGCTTTTGCGCGTG	exon sense-overlapping	NM_001258263	UTY	histone demethylase UTY isoform 18	-	15360258	15592550	32.6295	79.6047	4.99423	6.22441	32.2423	30.8062	34.8401	84.4545	74.49	79.8696	5.1823	4.74189	5.05849	6.18525	6.21899	6.26897
ASHGA5P025955	0.0351393	0.000768	2.34596	up	noncoding	NR_047598	UTY	RefSeq	6830	chrY	-	15360258	15592550	NR_047608, NR_047610, NR_047641	GACTATACAGGTGGAAGTTGCAGTTACATGAACTGACTAAACTTCCTGCTTTTGCGCGTG	exon sense-overlapping	NM_001258264	UTY	histone demethylase UTY isoform 19	-	15360258	15592550	32.6295	79.6047	4.99423	6.22441	32.2423	30.8062	34.8401	84.4545	74.49	79.8696	5.1823	4.74189	5.05849	6.18525	6.21899	6.26897
ASHGA5P025955	0.0351393	0.000768	2.34596	up	noncoding	NR_047598	UTY	RefSeq	6830	chrY	-	15360258	15592550	NR_047608, NR_047610, NR_047641	GACTATACAGGTGGAAGTTGCAGTTACATGAACTGACTAAACTTCCTGCTTTTGCGCGTG	exon sense-overlapping	NM_001258265	UTY	histone demethylase UTY isoform 20	-	15360258	15592550	32.6295	79.6047	4.99423	6.22441	32.2423	30.8062	34.8401	84.4545	74.49	79.8696	5.1823	4.74189	5.05849	6.18525	6.21899	6.26897
ASHGA5P025955	0.0351393	0.000768	2.34596	up	noncoding	NR_047598	UTY	RefSeq	6830	chrY	-	15360258	15592550	NR_047608, NR_047610, NR_047641	GACTATACAGGTGGAAGTTGCAGTTACATGAACTGACTAAACTTCCTGCTTTTGCGCGTG	exon sense-overlapping	NM_001258266	UTY	histone demethylase UTY isoform 21	-	15360258	15592550	32.6295	79.6047	4.99423	6.22441	32.2423	30.8062	34.8401	84.4545	74.49	79.8696	5.1823	4.74189	5.05849	6.18525	6.21899	6.26897
ASHGA5P025955	0.0351393	0.000768	2.34596	up	noncoding	NR_047598	UTY	RefSeq	6830	chrY	-	15360258	15592550	NR_047608, NR_047610, NR_047641	GACTATACAGGTGGAAGTTGCAGTTACATGAACTGACTAAACTTCCTGCTTTTGCGCGTG	exon sense-overlapping	NM_001258267	UTY	histone demethylase UTY isoform 22	-	15360258	15592550	32.6295	79.6047	4.99423	6.22441	32.2423	30.8062	34.8401	84.4545	74.49	79.8696	5.1823	4.74189	5.05849	6.18525	6.21899	6.26897
ASHGA5P025955	0.0351393	0.000768	2.34596	up	noncoding	NR_047598	UTY	RefSeq	6830	chrY	-	15360258	15592550	NR_047608, NR_047610, NR_047641	GACTATACAGGTGGAAGTTGCAGTTACATGAACTGACTAAACTTCCTGCTTTTGCGCGTG	exon sense-overlapping	NM_001258268	UTY	histone demethylase UTY isoform 23	-	15360258	15592550	32.6295	79.6047	4.99423	6.22441	32.2423	30.8062	34.8401	84.4545	74.49	79.8696	5.1823	4.74189	5.05849	6.18525	6.21899	6.26897
ASHGA5P025955	0.0351393	0.000768	2.34596	up	noncoding	NR_047598	UTY	RefSeq	6830	chrY	-	15360258	15592550	NR_047608, NR_047610, NR_047641	GACTATACAGGTGGAAGTTGCAGTTACATGAACTGACTAAACTTCCTGCTTTTGCGCGTG	exon sense-overlapping	NM_001258269	UTY	histone demethylase UTY isoform 24	-	15360258	15592550	32.6295	79.6047	4.99423	6.22441	32.2423	30.8062	34.8401	84.4545	74.49	79.8696	5.1823	4.74189	5.05849	6.18525	6.21899	6.26897
ASHGA5P025955	0.0351393	0.000768	2.34596	up	noncoding	NR_047598	UTY	RefSeq	6830	chrY	-	15360258	15592550	NR_047608, NR_047610, NR_047641	GACTATACAGGTGGAAGTTGCAGTTACATGAACTGACTAAACTTCCTGCTTTTGCGCGTG	exon sense-overlapping	NM_001258270	UTY	histone demethylase UTY isoform 25	-	15360258	15592550	32.6295	79.6047	4.99423	6.22441	32.2423	30.8062	34.8401	84.4545	74.49	79.8696	5.1823	4.74189	5.05849	6.18525	6.21899	6.26897
ASHGA5P025955	0.0351393	0.000768	2.34596	up	noncoding	NR_047598	UTY	RefSeq	6830	chrY	-	15360258	15592550	NR_047608, NR_047610, NR_047641	GACTATACAGGTGGAAGTTGCAGTTACATGAACTGACTAAACTTCCTGCTTTTGCGCGTG	exon sense-overlapping	NM_007125	UTY	histone demethylase UTY isoform 3	-	15360258	15592550	32.6295	79.6047	4.99423	6.22441	32.2423	30.8062	34.8401	84.4545	74.49	79.8696	5.1823	4.74189	5.05849	6.18525	6.21899	6.26897
ASHGA5P025955	0.0351393	0.000768	2.34596	up	noncoding	NR_047598	UTY	RefSeq	6830	chrY	-	15360258	15592550	NR_047608, NR_047610, NR_047641	GACTATACAGGTGGAAGTTGCAGTTACATGAACTGACTAAACTTCCTGCTTTTGCGCGTG	exon sense-overlapping	NM_182659	UTY	histone demethylase UTY isoform 2	-	15409388	15592550	32.6295	79.6047	4.99423	6.22441	32.2423	30.8062	34.8401	84.4545	74.49	79.8696	5.1823	4.74189	5.05849	6.18525	6.21899	6.26897
ASHGA5P025955	0.0351393	0.000768	2.34596	up	noncoding	NR_047598	UTY	RefSeq	6830	chrY	-	15360258	15592550	NR_047608, NR_047610, NR_047641	GACTATACAGGTGGAAGTTGCAGTTACATGAACTGACTAAACTTCCTGCTTTTGCGCGTG	exon sense-overlapping	NM_182660	UTY	histone demethylase UTY isoform 1	-	15434913	15592550	32.6295	79.6047	4.99423	6.22441	32.2423	30.8062	34.8401	84.4545	74.49	79.8696	5.1823	4.74189	5.05849	6.18525	6.21899	6.26897
ASHGA5P017655	0.0553618	0.00240005	2.34452	up	noncoding	uc003gjk.2	LOC93622	UCSC_knowngene	1502	chr4	+	6675917	6677774		AAGGCGCTGGGTGGCCAACTGACGAACTGTGTTCACCTGATAAGGAGTCGTGGCTGCTTG	intergenic							335.693	815.26	8.29765	9.52695	357.69	276.595	372.796	865.989	844.301	735.491	8.38304	8.01492	8.495	9.62024	9.64612	9.31448
ASHGA5P038914	0.0769483	0.00526883	2.34378	up	noncoding	ENST00000473756	CTD-2021J15.2	GENCODE	962	chr3	+	98699901	98701940		TAGAGGTCTTCTCCAAACATTTGCATTGTTTCTTTTTCTTAGGATCAGAACTTCTACCTA	intergenic							9881.44	24311.2	13.2147	14.4436	12195.8	6278.79	11169.7	25149.4	21525	26259.1	13.4562	12.7908	13.3972	14.5077	14.3109	14.5121
ASHGA5P056383	0.0651427	0.00345447	2.34317	up	noncoding	TCONS_00003837	XLOC_001643	LincRNAs identified by Cabili et al	237	chr2	+	121481837	121491735		CCATCCCATGGTCAAGAAGAAATTGTTGCTCCATCATATAAGTGAATGTCAGGAGGAGGA	intergenic							269.153	645.008	7.96817	9.19663	302.779	209.13	295.551	619.969	669.057	645.999	8.1536	7.59131	8.1596	9.13476	9.32038	9.13476
ASHGA5P015024	0.174412	0.0284532	2.342	up	noncoding	ENST00000423945	SBDSP1	pseudogene	618	chr7	+	72300003	72307217	ENST00000415772, NM_016038, NR_024111	GGAGCGGCTTATTTTGACTAAAGGAGAAGTTCAAGTATCAGATAAAGACACACACAACTG								404.181	968.945	8.50468	9.73242	483.824	252.908	475.811	789.485	824.424	1292.93	8.80199	7.87882	8.83322	9.48129	9.61185	10.1041
ASHGA5P025359	0.0230427	9.72e-05	2.34173	up	noncoding	NR_002785	GNAS-AS1	RefSeq	1158	chr20	-	57393972	57425958		TTGGAAACGAATTGGTCCCTGTCTGCTTCCAAGGGTCCCTGGAACCTTCTGCAGCTGTGC	intronic antisense	NM_016592	GNAS	protein ALEX NESP55	+	57414794	57486250	224.964	551.295	7.74386	8.97143	206.824	237.787	230.28	558.787	486.653	608.446	7.62821	7.78391	7.81946	8.98513	8.87541	9.05376
ASHGA5P023486	0.171316	0.0273602	2.34144	up	noncoding	ENST00000581911	CTD-2582D11.1	GENCODE	419	chr17	-	71890887	71908017		CGTCTGTGGCACCTGAATTAGGCAATCCGTTTTCTTTTAATTACATCTAAATGTATTACA	intergenic							21.9885	54.4137	4.39699	5.62439	9.96302	31.2075	24.7949	74.6381	34.9104	53.6927	3.89908	4.76037	4.53153	6.00104	5.14232	5.7298
ASHGA5P017817	0.192131	0.0347183	2.33867	up	noncoding	NR_027055	FAM41C	RefSeq	1779	chr1	-	803450	812182		CCCAATGAAGGAACAGCAAGAGGACCTTGTGCATGAATAATTTGTTTCCATACTACAGAG	intergenic							782.513	1784.47	9.43192	10.6576	951.552	418.899	977.09	1705.4	1719.36	1928.64	9.76251	8.65616	9.87708	10.6151	10.6761	10.6816
ASHGA5P032359	0.0508147	0.00196751	2.33814	up	noncoding	uc002hlt.1	D63785	UCSC_knowngene	185	chr17	-	34610748	34611354	NM_001001437, NM_002983	AAGAGAGGCCGGCAGGTCTGTGCTGACCCCAGTGAGGAGTGGGTCCAGAAATACGTCAGT	intron sense-overlapping	ENST00000308078	TBC1D3C	TBC1 domain family, member 3C [Source:HGNC Symbol;Acc:24889]	-	34580901	34757050	179.566	429.379	7.40402	8.62938	197.919	149.775	191.003	429.831	448.608	409.698	7.56797	7.09075	7.55333	8.6046	8.75432	8.52921
ASHGA5P032359	0.0508147	0.00196751	2.33814	up	noncoding	uc002hlt.1	D63785	UCSC_knowngene	185	chr17	-	34610748	34611354	NM_001001437, NM_002983	AAGAGAGGCCGGCAGGTCTGTGCTGACCCCAGTGAGGAGTGGGTCCAGAAATACGTCAGT	intron sense-overlapping	ENST00000400684	TBC1D3H	TBC1 domain family, member 3H [Source:HGNC Symbol;Acc:30708]	-	34581132	34808061	179.566	429.379	7.40402	8.62938	197.919	149.775	191.003	429.831	448.608	409.698	7.56797	7.09075	7.55333	8.6046	8.75432	8.52921
ASHGA5P032359	0.0508147	0.00196751	2.33814	up	noncoding	uc002hlt.1	D63785	UCSC_knowngene	185	chr17	-	34610748	34611354	NM_001001437, NM_002983	AAGAGAGGCCGGCAGGTCTGTGCTGACCCCAGTGAGGAGTGGGTCCAGAAATACGTCAGT	intron sense-overlapping	ENST00000451448	TBC1D3C	TBC1 domain family, member 3C [Source:HGNC Symbol;Acc:24889]	-	34581090	34756219	179.566	429.379	7.40402	8.62938	197.919	149.775	191.003	429.831	448.608	409.698	7.56797	7.09075	7.55333	8.6046	8.75432	8.52921
ASHGA5P032359	0.0508147	0.00196751	2.33814	up	noncoding	uc002hlt.1	D63785	UCSC_knowngene	185	chr17	-	34610748	34611354	NM_001001437, NM_002983	AAGAGAGGCCGGCAGGTCTGTGCTGACCCCAGTGAGGAGTGGGTCCAGAAATACGTCAGT	intron sense-overlapping	ENST00000535446	TBC1D3H	TBC1 domain family, member 3H [Source:HGNC Symbol;Acc:30708]	-	34581085	34806015	179.566	429.379	7.40402	8.62938	197.919	149.775	191.003	429.831	448.608	409.698	7.56797	7.09075	7.55333	8.6046	8.75432	8.52921
ASHGA5P046013	0.118287	0.0130195	2.33789	up	noncoding	uc004bzx.1	AX748265	UCSC_knowngene	2439	chr9	+	133738695	133741134		GCCTATTTGTCAAATAAGATTAGTGTAAATATGGGGCATTTACCTTTGCTATAGAAGCTG	intron sense-overlapping	NM_005157	ABL1	tyrosine-protein kinase ABL1 isoform a	+	133710830	133763062	29.3906	70.3329	4.82146	6.04667	27.9273	22.6128	37.6319	70.9841	64.4812	75.5336	5.01294	4.27588	5.17556	5.9307	6.01617	6.19314
ASHGA5P046013	0.118287	0.0130195	2.33789	up	noncoding	uc004bzx.1	AX748265	UCSC_knowngene	2439	chr9	+	133738695	133741134		GCCTATTTGTCAAATAAGATTAGTGTAAATATGGGGCATTTACCTTTGCTATAGAAGCTG	intron sense-overlapping	NM_007313	ABL1	tyrosine-protein kinase ABL1 isoform b	+	133589267	133763062	29.3906	70.3329	4.82146	6.04667	27.9273	22.6128	37.6319	70.9841	64.4812	75.5336	5.01294	4.27588	5.17556	5.9307	6.01617	6.19314
ASHGA5P020503	0.211807	0.0431024	2.33703	up	noncoding	uc003jgx.2	LOC643401	UCSC_knowngene	699	chr5	+	27472398	27494442		GCAAGTGAAAGGCATCAAATGCATATTTAACTATCCGGCTATTTTGGAGATTGAAAAAAG	intergenic							55.3322	126.895	5.65886	6.88354	65.7251	33.0346	67.237	117.546	130.69	132.448	6.08745	4.84875	6.04039	6.67227	7.00617	6.97217
ASHGA5P042114	0.0238892	0.000156	2.33636	up	noncoding	ENST00000433308	RP11-497D6.4	GENCODE	619	chr6	-	147171294	147172141		GTGGATATAGATCAATTCATGCTTTTCAATTCAGTCCTCTCTCTAATAAACTGCTGTCAT	intergenic							569.626	1393.64	9.07568	10.2999	632.311	499.027	577.539	1439.26	1338.07	1403.59	9.18374	8.92968	9.11362	10.3674	10.3179	10.2146
ASHGA5P030324	0.214593	0.0443789	2.33445	up	noncoding	ENST00000559687	RP11-526I2.3	GENCODE	301	chr15	-	101093556	101100057		TCTGTCTTTGTGCCTGTATGTATAGAAACAGATCAGAGCACAGTTGAAATTAATGTAACT	intergenic							67.8365	154.013	5.94105	7.16413	80.9596	39.2027	83.3471	153.45	143.751	164.838	6.36092	5.10378	6.35844	7.07613	7.14312	7.27313
ASHGA5P033484	0.198154	0.0371867	2.33133	up	noncoding	ENST00000442410	RP11-544D21.1	GENCODE	448	chr1	-	239433024	239461237		GGAAGTGTTCCTGGTTTGGCAGTATATGACATTAAGGTTTAAAAGTCAGTGTTTTCATTT	intergenic							20.9485	55.2771	4.37196	5.59311	17.6354	24.867	20.3431	49.5354	32.2008	84.0951	4.48265	4.42032	4.2129	5.40382	5.03434	6.34116
ASHGA5P047292	0.062737	0.00312388	2.32538	up	noncoding	ENST00000443224	RP11-371A19.2	GENCODE	892	chr10	+	23632885	23634110		CTAATAGGAGACACCTATTCTAATATCAGTATGTCATTGTTTTTCTGTAAACGACTGGCT	natural antisense	NM_153714	C10orf67	uncharacterized protein C10orf67	-	23605519	23633772	32.8994	80.3045	5.00343	6.2209	32.2566	30.108	36.3336	100.059	64.7269	76.1273	5.18297	4.70718	5.12014	6.43612	6.02266	6.20392
ASHGA5P022339	0.15969	0.0234441	2.32446	up	noncoding	ENST00000554841	RP1-261D10.2	GENCODE	525	chr14	-	71759434	71762079		AGCCTGGATTCTTTAACAGTGATGTTTCTGAAGCACCAATGAAAATGAAGTCCTGAAGTC	intergenic							73.579	169.929	6.08933	7.30623	77.3232	49.144	94.2697	167.089	164.925	177.773	6.30354	5.42861	6.53585	7.20386	7.33633	7.3785
ASHGA5P044081	0.197961	0.0370994	2.32145	up	noncoding	ENST00000523225	RP11-115C21.2	GENCODE	1017	chr8	-	6263117	6264663		GGAGATGTTGGTAGTGAAATTCATGTACTTTTAGTTCTTTCTATGGAATCTAGAGGTAGA	natural antisense	NM_001172574	MCPH1	microcephalin isoform 2	+	6264112	6304940	429.924	969.675	8.55554	9.77056	552.784	235.434	501.552	951.405	905.918	1051.7	8.98769	7.7675	8.91143	9.75776	9.74626	9.80767
ASHGA5P044081	0.197961	0.0370994	2.32145	up	noncoding	ENST00000523225	RP11-115C21.2	GENCODE	1017	chr8	-	6263117	6264663		GGAGATGTTGGTAGTGAAATTCATGTACTTTTAGTTCTTTCTATGGAATCTAGAGGTAGA	natural antisense	NM_001172575	MCPH1	microcephalin isoform 3	+	6264112	6304940	429.924	969.675	8.55554	9.77056	552.784	235.434	501.552	951.405	905.918	1051.7	8.98769	7.7675	8.91143	9.75776	9.74626	9.80767
ASHGA5P044081	0.197961	0.0370994	2.32145	up	noncoding	ENST00000523225	RP11-115C21.2	GENCODE	1017	chr8	-	6263117	6264663		GGAGATGTTGGTAGTGAAATTCATGTACTTTTAGTTCTTTCTATGGAATCTAGAGGTAGA	natural antisense	NM_024596	MCPH1	microcephalin isoform 1	+	6264112	6501140	429.924	969.675	8.55554	9.77056	552.784	235.434	501.552	951.405	905.918	1051.7	8.98769	7.7675	8.91143	9.75776	9.74626	9.80767
ASHGA5P027402	0.188172	0.033027	2.32134	up	noncoding	ENST00000489520	RPSAP52	GENCODE	1144	chr12	-	66151799	66220754		TCTTGCACGGACTCTTAAGCAACATGAAAATAAGGTTGACAGAAAATAAACATCAGTTTC	intronic antisense	NM_003483	HMGA2	high mobility group protein HMGI-C isoform a	+	66218239	66360071	3253.78	7287.87	11.5008	12.7158	4101.58	1618.26	4041.48	6978.11	6722.24	8163.26	11.8609	10.7435	11.8981	12.7045	12.6673	12.7755
ASHGA5P027402	0.188172	0.033027	2.32134	up	noncoding	ENST00000489520	RPSAP52	GENCODE	1144	chr12	-	66151799	66220754		TCTTGCACGGACTCTTAAGCAACATGAAAATAAGGTTGACAGAAAATAAACATCAGTTTC	intronic antisense	NM_003484	HMGA2	high mobility group protein HMGI-C isoform b	+	66218239	66309307	3253.78	7287.87	11.5008	12.7158	4101.58	1618.26	4041.48	6978.11	6722.24	8163.26	11.8609	10.7435	11.8981	12.7045	12.6673	12.7755
ASHGA5P036195	0.0614333	0.002981	2.32039	up	noncoding	ENST00000449714	AC144449.1	GENCODE	1022	chr2	+	150443709	150704747		TCAAAATGTGCCAGAAATTCCAAAACAATCTCAAAGCATTAAAGGCTATGTGCACAAAGT	natural antisense	NM_015702	MMADHC	methylmalonic aciduria and homocystinuria type D protein, mitochondrial	-	150426146	150444330	79.9199	190.408	6.25267	7.46704	82.8073	67.0288	89.9236	185.821	184.617	200.787	6.39238	5.89546	6.47018	7.35839	7.50117	7.54155
ASHGA5P016369	0.0453484	0.00149868	2.31334	up	noncoding	ENST00000563377	RP11-252A24.2	pseudogene	2051	chr16	-	74366464	74394757	ENST00000288050, ENST00000429810, ENST00000566802, NR_026950	TCCCAAAATGGTGTTCAGATCTATGACCGGACATCTGTTCTTCAAGTAATGGGCAAAAAA								28.883	69.9986	4.82532	6.0353	24.1718	27.2502	35.2269	79.8679	61.8875	68.2402	4.84589	4.55532	5.07474	6.10034	5.95461	6.05094
ASHGA5P039165	0.224651	0.0489392	2.30715	up	noncoding	ENST00000569932	RP11-255C15.3	GENCODE	1566	chr3	+	179058109	179059675		CTTGTATACCGTGTAAATATTTTATATATACCTGCCTGGCATCAGTTTGTGCTGATTTTG	intergenic							87.4645	193.475	6.27048	7.47659	132.719	55.1056	74.5688	218.687	151.999	209.738	7.01862	5.59668	6.19615	7.60036	7.22353	7.6059
ASHGA5P011252	0.136299	0.01735	2.30455	up	noncoding	NR_030761	TMED5	RefSeq	6154	chr1	-	93615298	93646246		AAATCAGATGGAGTTCACACGTGTATAAGAAGTAAAAATGGGCCAGGCACTGCGGTTCAC	exon sense-overlapping	NM_001167830	TMED5	transmembrane emp24 domain-containing protein 5 isoform 2 precursor	-	93615298	93646246	208.097	477.291	7.5669	8.77138	246.324	136.979	240.989	469.317	443.79	518.768	7.86473	6.95574	7.88023	8.73149	8.73784	8.84482
ASHGA5P011252	0.136299	0.01735	2.30455	up	noncoding	NR_030761	TMED5	RefSeq	6154	chr1	-	93615298	93646246		AAATCAGATGGAGTTCACACGTGTATAAGAAGTAAAAATGGGCCAGGCACTGCGGTTCAC	exon sense-overlapping	NM_016040	TMED5	transmembrane emp24 domain-containing protein 5 isoform 1 precursor	-	93615298	93646246	208.097	477.291	7.5669	8.77138	246.324	136.979	240.989	469.317	443.79	518.768	7.86473	6.95574	7.88023	8.73149	8.73784	8.84482
ASHGA5P019501	0.0684892	0.00393064	2.30392	up	noncoding	uc011kur.2	LOC401431	UCSC_knowngene	2959	chr7	-	149564782	149570951		ATTTCCATGGGCAGAAGGAACATAAAGTATGCATTTTATGATACGACTCAGCTTGGAGGG	natural antisense	NM_001100592	ATP6V0E2	V-type proton ATPase subunit e 2 isoform 2	+	149570056	149577738	113.988	273.689	6.75996	7.96406	126.993	105.17	109.801	343.003	212.332	265.734	6.95461	6.56525	6.76003	8.26786	7.69168	7.93263
ASHGA5P019501	0.0684892	0.00393064	2.30392	up	noncoding	uc011kur.2	LOC401431	UCSC_knowngene	2959	chr7	-	149564782	149570951		ATTTCCATGGGCAGAAGGAACATAAAGTATGCATTTTATGATACGACTCAGCTTGGAGGG	natural antisense	NM_145230	ATP6V0E2	V-type proton ATPase subunit e 2 isoform 1	+	149570056	149577787	113.988	273.689	6.75996	7.96406	126.993	105.17	109.801	343.003	212.332	265.734	6.95461	6.56525	6.76003	8.26786	7.69168	7.93263
ASHGA5P030366	0.0629688	0.00315312	2.30235	up	noncoding	ENST00000567527	RP11-701H24.4	GENCODE	1236	chr15	+	25332807	25334043		GAATGTAAGCACTTCTTTCCCAGAGCACTCTGAGTTTCCTCATTTGCAGGGACAAATACT	intergenic							80.2964	195.382	6.27127	7.47438	80.325	85.4494	75.1148	212.527	141.474	232.145	6.34979	6.25882	6.20519	7.55581	7.12155	7.74577
ASHGA5P017719	0.0460431	0.00154469	2.30133	up	noncoding	ENST00000445076	RP4-717I23.3	GENCODE	620	chr1	-	93804495	93811384		CCCTAGCCAGGAGTCTCTGCATTAGTTGGACAGCTCTTCTGGAATTATCTTCTAAGTCAA	bidirectional	NM_001938	DR1	protein Dr1	+	93811477	93828148	172.88	408.913	7.35451	8.55698	148.879	163.179	206.583	427.51	384.444	414.786	7.17742	7.22235	7.66375	8.59709	8.52794	8.54591
ASHGA5P056566	0.0368693	0.000893	2.29978	up	noncoding	TCONS_00006138	XLOC_002743	LincRNAs identified by Cabili et al	645	chr3	+	102636250	102871234		AGGAAAACAGATTCCAGCATGATCACAAACAAAACATCTGACAACTCAAAAAAGTATCTC	intergenic							39.9082	96.0978	5.28372	6.48522	36.4763	42.4229	40.8255	87.1638	102.926	98.2038	5.33418	5.21725	5.29972	6.23058	6.66563	6.55943
ASHGA5P035150	0.0733352	0.00466462	2.29804	up	noncoding	uc002sts.4	LOC654342	UCSC_knowngene	1169	chr2	-	91805187	91847975		ATGTTGCTTTTGTCATACATTAGTGGTAGTTCATCGCACGGCAATAGAAAACCAAAATAC	intergenic							1331.54	3142.17	10.2789	11.4793	1564.11	917.199	1513.29	3069.4	3166.31	3190.81	10.4774	9.86747	10.4917	11.4787	11.5557	11.4034
ASHGA5P030141	0.198635	0.0374012	2.29602	up	noncoding	ENST00000565689	RP11-941F15.1	GENCODE	723	chr15	-	74200423	74212211		CACAGGGACAGATACTGTGTCTATAACAATCCATAACACTGATTTTGTTCATCTCAATAA	intergenic							479.62	1069.07	8.71463	9.91376	570.404	262.859	605.597	1049.46	1040.42	1117.33	9.03341	7.93734	9.17313	9.89937	9.94135	9.90057
ASHGA5P021425	0.0411469	0.00116156	2.29191	up	noncoding	ENST00000532168	RP11-356J5.12	GENCODE	693	chr11	+	112151208	112162495		GTTTCACAAGTGACACCAGTGATGCTGTTAAACAAGGACAATCCGGTTCATGGATTGTGA	intergenic							7387.29	18226	12.8175	14.014	8318.11	5602.56	8241.19	19340	18424.9	16913.2	12.8992	12.6095	12.9436	14.1424	14.0816	13.818
ASHGA5P045877	0.0452749	0.00149444	2.29137	up	noncoding	uc022blc.1	DQ580140	UCSC_knowngene	288	chr9	+	103493782	103494070		ACCACTAGCATCATGATGGACTCCGTGGATGGGGTCACCCACACTGTGCCCATGTACAAG	intergenic							710.418	1724.91	9.41144	10.6076	660.487	798.304	672.464	1831.91	1713.29	1629.52	9.24276	9.66365	9.32791	10.7159	10.6684	10.4387
ASHGA5P045441	0.125724	0.014772	2.28919	up	noncoding	ENST00000567068	RP11-244O19.1	GENCODE	3779	chr9	-	124577952	124581731		CTTCATAAAACGCAATAATAAAACGAAGCTGAGTGTTGCTAAACACAGGCTCATTGTATA	intergenic							415.383	953.392	8.55335	9.74818	488.252	270.113	487.785	947.953	965.641	946.583	8.81261	7.98036	8.86707	9.75285	9.82929	9.66241
ASHGA5P046716	0.0741144	0.00479454	2.28849	up	noncoding	ENST00000438239	LL0XNC01-37G1.1	GENCODE	591	chrX	+	152617486	152625568		CCTAAGGCATTCTGTAAAGTCTGGCTTGAAGTTTGTTTAGTTGAGATAAAAATGTGTTTG	exon sense-overlapping	NM_001080485	ZNF275	zinc finger protein 275	+	152599612	152618384	14.3657	35.4687	3.84876	5.04315	7.73417	16.3676	18.9955	47.7336	31.7596	26.9128	3.66432	3.78617	4.09579	5.3465	5.01383	4.76913
ASHGA5P053314	0.081835	0.00612522	2.28627	up	noncoding	ENST00000447307	AC058791.1	GENCODE	726	chr7	-	130566520	130597935	NR_034120	AAGTGACTTTAATCCAGTTTGCTCATGCAAGAACAGACTGGCATTTCACATCCAGGAAAA	intergenic							281.141	653.988	8.02372	9.21672	299.968	210.226	333.229	634.518	669.745	657.701	8.13837	7.60008	8.33271	9.17234	9.32263	9.1552
ASHGA5P031856	0.0284972	0.000371	2.28579	up	noncoding	TCONS_00006568	XLOC_003195	LincRNAs identified by Cabili et al	243	chr3	-	104536325	104626299		ATCTTTGGAGATTGGAGAGTCCACCAAGGATGCCCACTGGCTCCCTACAAAGTTTTTTAT	intergenic							3271.2	7926.79	11.6552	12.8479	3406.02	3190.39	3217.2	8020.93	8008.53	7750.91	11.5928	11.8015	11.5714	12.9241	12.928	12.6916
ASHGA5P055280	0.138079	0.0178416	2.28373	up	noncoding	TCONS_00006284	XLOC_002888	LincRNAs identified by Cabili et al	1512	chr3	+	155572520	155581520		AAAGGGTAGAAGGATTGACGTTTACGAAGTTTTTGAATCAGGAGGCAAGGTCGCCTTGTG	intergenic							23.8871	56.1826	4.52673	5.71812	17.5293	19.5749	34.5572	64.0656	58.6407	45.8415	4.47767	4.05704	5.0455	5.77375	5.87597	5.50465
ASHGA5P039513	0.136621	0.0174514	2.28353	up	noncoding	TCONS_00024033	XLOC_011397	LincRNAs identified by Cabili et al	1928	chr15	-	22541568	22544337	TCONS_00023573, TCONS_00024034	TTATTGATAAAGCAAGCTCCTTGGAGAAAGATCTTGGAACCTCATTGGGAGTGGAGGTGG	intergenic							7.34923	16.5134	2.74223	3.93349	6.24277	5.65452	10.1504	18.8644	10.7036	19.9722	2.66711	2.47935	3.08021	3.94684	3.49739	4.35625
ASHGA5P028119	0.0747008	0.0048824	2.28304	up	noncoding	ENST00000545520	GS1-410F4.4	GENCODE	509	chr12	+	68323014	68326728		TAAGATGGAGGCTGGAAGAGCTTGAAACAGACCATATAAAGCCAGGTCTGAGCTGGAAAA	intergenic							9.71889	20.058	3.06954	4.2605	6.24277	11.9034	11.0105	21.9454	18.249	19.9797	2.66711	3.33756	3.20396	4.17838	4.24635	4.35676
ASHGA5P027763	0.0890048	0.00721245	2.28135	up	noncoding	ENST00000537714	RP11-1038A11.3	GENCODE	648	chr12	+	5480728	5492819		TCCTGATATCCTATCAAAATGGGCTTCTAATTCGACCTAACTTATTTTACAGAAGAAGCT	intergenic							8.68006	18.4739	2.93424	4.12413	6.24277	8.18018	11.6172	21.5934	13.7681	20.0601	2.66711	2.85055	3.28505	4.15386	3.85444	4.36408
ASHGA5P025907	0.0242175	0.000197	2.28114	up	noncoding	NR_046172	RAB18	RefSeq	4941	chr10	+	27793102	27831166		GCAACAATAGGATACTGCTGGTCAAGAGAGGTTTAGAACATTAACTCCCAGCTATTATAG	exon sense-overlapping	NM_001256410	RAB18	ras-related protein Rab-18 isoform 2	+	27793102	27831166	1603.26	3858.65	10.5929	11.7827	1643.91	1402.67	1763.18	3972.5	3836.72	3766.74	10.5527	10.5161	10.7099	11.8575	11.8453	11.6452
ASHGA5P025907	0.0242175	0.000197	2.28114	up	noncoding	NR_046172	RAB18	RefSeq	4941	chr10	+	27793102	27831166		GCAACAATAGGATACTGCTGGTCAAGAGAGGTTTAGAACATTAACTCCCAGCTATTATAG	exon sense-overlapping	NM_001256411	RAB18	ras-related protein Rab-18 isoform 3	+	27793102	27831166	1603.26	3858.65	10.5929	11.7827	1643.91	1402.67	1763.18	3972.5	3836.72	3766.74	10.5527	10.5161	10.7099	11.8575	11.8453	11.6452
ASHGA5P025907	0.0242175	0.000197	2.28114	up	noncoding	NR_046172	RAB18	RefSeq	4941	chr10	+	27793102	27831166		GCAACAATAGGATACTGCTGGTCAAGAGAGGTTTAGAACATTAACTCCCAGCTATTATAG	exon sense-overlapping	NM_001256412	RAB18	ras-related protein Rab-18 isoform 5	+	27793102	27831166	1603.26	3858.65	10.5929	11.7827	1643.91	1402.67	1763.18	3972.5	3836.72	3766.74	10.5527	10.5161	10.7099	11.8575	11.8453	11.6452
ASHGA5P025907	0.0242175	0.000197	2.28114	up	noncoding	NR_046172	RAB18	RefSeq	4941	chr10	+	27793102	27831166		GCAACAATAGGATACTGCTGGTCAAGAGAGGTTTAGAACATTAACTCCCAGCTATTATAG	exon sense-overlapping	NM_001256415	RAB18	ras-related protein Rab-18 isoform 4	+	27793102	27831166	1603.26	3858.65	10.5929	11.7827	1643.91	1402.67	1763.18	3972.5	3836.72	3766.74	10.5527	10.5161	10.7099	11.8575	11.8453	11.6452
ASHGA5P025907	0.0242175	0.000197	2.28114	up	noncoding	NR_046172	RAB18	RefSeq	4941	chr10	+	27793102	27831166		GCAACAATAGGATACTGCTGGTCAAGAGAGGTTTAGAACATTAACTCCCAGCTATTATAG	exon sense-overlapping	NM_021252	RAB18	ras-related protein Rab-18 isoform 1	+	27793102	27831166	1603.26	3858.65	10.5929	11.7827	1643.91	1402.67	1763.18	3972.5	3836.72	3766.74	10.5527	10.5161	10.7099	11.8575	11.8453	11.6452
ASHGA5P019286	0.205869	0.040367	2.27967	up	noncoding	NR_027299	XPC	RefSeq	3605	chr3	-	14186647	14220172		GAGGTTGAAGTGAAAAGATAAAACTGGAGTTTGAGACATATCTTCGGAGGGCGATGAAAC	exon sense-overlapping	NM_001145769	XPC	DNA repair protein complementing XP-C cells isoform 2	-	14186647	14220172	15.1322	36.2174	3.89455	5.08337	11.1427	11.1433	23.1105	33.298	44.5226	30.8315	4.01331	3.25396	4.41636	4.81153	5.48518	4.95341
ASHGA5P019286	0.205869	0.040367	2.27967	up	noncoding	NR_027299	XPC	RefSeq	3605	chr3	-	14186647	14220172		GAGGTTGAAGTGAAAAGATAAAACTGGAGTTTGAGACATATCTTCGGAGGGCGATGAAAC	exon sense-overlapping	NM_004628	XPC	DNA repair protein complementing XP-C cells isoform 1	-	14186647	14220172	15.1322	36.2174	3.89455	5.08337	11.1427	11.1433	23.1105	33.298	44.5226	30.8315	4.01331	3.25396	4.41636	4.81153	5.48518	4.95341
ASHGA5P019192	0.0882168	0.00709207	2.27779	up	noncoding	NR_028444	PDIA5	RefSeq	1717	chr3	+	122785855	122880953		TGGCTGAAGAAGGTGTGGCCACTGTAAGAAAATGAAGCCGGAGTTTGAGAAGGCAGCAGA	exon sense-overlapping	NM_006810	PDIA5	protein disulfide-isomerase A5 precursor	+	122785855	122880953	409.164	950.761	8.5563	9.74394	463.387	295.419	468.685	993.641	953.791	904.851	8.74121	8.11372	8.81397	9.82113	9.81218	9.5985
ASHGA5P016198	0.214593	0.044313	2.2765	up	noncoding	ENST00000427857	FAM41C	GENCODE	446	chr1	-	803782	812182		TTCAGTGCATGAACAGCAAGAGGACCTTGTGCATGAATAATTTGTTTCCATACTACAGAG	intergenic							639.816	1402.64	9.1222	10.309	800.063	333.63	785.755	1349.53	1320.21	1538.16	9.50817	8.30445	9.55398	10.2718	10.298	10.3572
ASHGA5P047797	0.0155033	2.32e-05	2.27605	up	noncoding	ENST00000525893	RP13-317D12.3	GENCODE	664	chr11	-	462929	463899		GGCGCTTGGGGAGGCGAGGCTACACGTTCGAGGCCAACCTGGTCAACATTGACCAAAAAA	intronic antisense	NM_030783	PTDSS2	phosphatidylserine synthase 2	+	450279	491387	12428.5	31458.1	13.6233	14.8099	13067.2	11241.2	12977.1	29948.6	29983.7	34441.9	13.5752	13.6608	13.634	14.7569	14.7704	14.9022
ASHGA5P033039	0.138554	0.0179683	2.27577	up	noncoding	ENST00000435733	AC084809.2	GENCODE	591	chr17	+	31203776	31205655		GAGCATGGGACCATTCTTTTTGCATCCACCAAATAACTATTGTACTACTTTGCATATATA	natural antisense	NM_015194	MYO1D	unconventional myosin-Id	-	30819627	31203902	45.1739	103.839	5.41095	6.5973	30.9329	38.8354	65.7533	120.994	90.7075	99.815	5.13345	5.09	6.0094	6.71538	6.49191	6.58463
ASHGA5P044806	0.166962	0.0259435	2.27431	up	noncoding	ENST00000522575	RP11-770E5.1	GENCODE	2372	chr8	+	49464126	49611069		CTAGCCATGCCTGTGTGCGCACTGCTGTTTCTCATTGTTAATATTTTAACTGTTATTAAA	intergenic							145.666	323.439	7.04115	8.22658	202.671	94.9434	139.384	328.425	304.134	337.757	7.59967	6.41808	7.10571	8.20462	8.21096	8.26417
ASHGA5P056771	0.145582	0.0198179	2.27385	up	noncoding	TCONS_00008550	XLOC_004049	LincRNAs identified by Cabili et al	318	chr4	-	115233101	115286107		TTTATGACTACCCTAAATTGGTTTGTGTTTGGATGGTATCTCTCCACCCTCTGACCCCTG	intergenic							1690.9	3836.34	10.5824	11.7675	2168.53	972.401	1931.75	3888.86	3480.89	4139.26	10.9511	9.95977	10.8362	11.8248	11.6946	11.7831
ASHGA5P023426	0.0217282	5.88e-05	2.27266	up	noncoding	NR_015389	LOC339290	RefSeq	3979	chr18	+	5238098	5246505	ENST00000580684	CCAGGAAAAAATCCTTTGCACATGGCCTGCTATCAACAATCCTCTACAATGATTCTCAGC	intergenic							362.414	865.194	8.42743	9.61181	373.88	350.887	362.474	836.27	898.985	860.327	8.44624	8.382	8.45406	9.56784	9.7353	9.5323
ASHGA5P029862	0.188281	0.0331439	2.27219	up	noncoding	NR_040057	LOC283683	RefSeq	1445	chr15	-	23094330	23115254		GCTATTTCTTCCTTAAGCATTTGGAAAGAATTCACTTATTAAGCCATGTGAGACTGTAGT	exon sense-overlapping	ENST00000437912	NIPA1	non imprinted in Prader-Willi/Angelman syndrome 1 [Source:HGNC Symbol;Acc:17043]	-	23043278	23100005	295.547	658.304	8.0423	9.22638	360.113	173.791	352.738	681.65	680.642	612.621	8.39207	7.31975	8.41507	9.27182	9.34335	9.06398
ASHGA5P016625	0.0357184	0.000824	2.27129	up	noncoding	ENST00000432334	RP1-122P22.2	GENCODE	287	chr20	+	19738351	19780320		TTGTAACAGGATGGAGACGAGAGATCTGGACTTCTGAACATCTACCGGAAAAGATAAAAT	intergenic							44.3501	104.701	5.42812	6.61163	40.1788	41.9867	50.8848	114.74	102.492	96.8705	5.45123	5.20049	5.63265	6.63535	6.66087	6.53868
ASHGA5P020098	0.0238892	0.000146	2.27062	up	noncoding	uc011cgn.1	LOC285419	UCSC_knowngene	560	chr4	+	124573941	124851518	ENST00000508111, ENST00000511919	AAATTTGGAGCGATGAGGCTTCCTCTTTGAAGATCACAGGTGAGAAGATTAGGTGCTTTC	intergenic							63.9118	150.207	5.94736	7.13044	57.4808	73.8785	60.3762	145.429	152.299	152.894	5.91654	6.04148	5.88405	6.99755	7.22645	7.16733
ASHGA5P044377	0.042455	0.00126914	2.26978	up	noncoding	ENST00000524253	CTD-3118D11.2	GENCODE	364	chr8	-	87165662	87166435	ENST00000522679	CTTGCATCTAGAAGATAGGATTTGAAATTGTGTTGCTTTCTCAAGCTGATTACATCAAAG	natural antisense	NM_152565	ATP6V0D2	V-type proton ATPase subunit d 2	+	87111138	87166454	117.88	275.838	6.8142	7.99675	108.562	109.612	135.467	261.513	266.467	299.536	6.7463	6.63212	7.06417	7.86646	8.02645	8.09734
ASHGA5P056008	0.0921968	0.0076787	2.26559	up	noncoding	TCONS_00025513	XLOC_012324	LincRNAs identified by Cabili et al	541	chr17	+	76357828	76359220		AGCCCTTGAGGTAATGGATGAGAAAGTGCTTTGTAAATTACAATGCTCTGACACAAGTCA	intergenic							22.5038	53.0894	4.46037	5.64025	19.3071	19.2404	28.9639	59.3715	44.2403	55.6564	4.57862	4.03321	4.76926	5.66691	5.47541	5.77844
ASHGA5P030399	0.114558	0.0121312	2.26548	up	noncoding	ENST00000563144	RP11-578F21.12	GENCODE	480	chr15	+	29077525	29084129		CTTTGGAAAGCTTGATCTGACGCTCCTTTTCTAAATAACTTGGATGGATTATTCGTATTT	intergenic							1137.16	2602.9	10.0278	11.2076	1365.93	710.128	1335.41	2470.74	2619.32	2718.63	10.281	9.49133	10.3111	11.1631	11.2833	11.1765
ASHGA5P000761	0.037169	0.000906	2.26487	up	noncoding	NR_027653	KLF6	RefSeq	4525	chr10	-	3818187	3827473		GCCAGGGAAGGAGAAAAGCCTTACAGATGCTCATGGGAAGGGTGTGAGTGGCGTTTTGCA	exon sense-overlapping	NM_001160124	KLF6	Krueppel-like factor 6 isoform B	-	3818187	3827473	5294.21	12935.8	12.3517	13.5311	5809.55	4609.7	5463.37	13902.6	13477	11427.8	12.375	12.328	12.3521	13.6787	13.6486	13.2661
ASHGA5P000761	0.037169	0.000906	2.26487	up	noncoding	NR_027653	KLF6	RefSeq	4525	chr10	-	3818187	3827473		GCCAGGGAAGGAGAAAAGCCTTACAGATGCTCATGGGAAGGGTGTGAGTGGCGTTTTGCA	exon sense-overlapping	NM_001160125	KLF6	Krueppel-like factor 6 isoform C	-	3818187	3827473	5294.21	12935.8	12.3517	13.5311	5809.55	4609.7	5463.37	13902.6	13477	11427.8	12.375	12.328	12.3521	13.6787	13.6486	13.2661
ASHGA5P000761	0.037169	0.000906	2.26487	up	noncoding	NR_027653	KLF6	RefSeq	4525	chr10	-	3818187	3827473		GCCAGGGAAGGAGAAAAGCCTTACAGATGCTCATGGGAAGGGTGTGAGTGGCGTTTTGCA	exon sense-overlapping	NM_001300	KLF6	Krueppel-like factor 6 isoform A	-	3818187	3827473	5294.21	12935.8	12.3517	13.5311	5809.55	4609.7	5463.37	13902.6	13477	11427.8	12.375	12.328	12.3521	13.6787	13.6486	13.2661
ASHGA5P051001	0.121293	0.0136523	2.26376	up	noncoding	ENST00000419931	RP11-445H22.4	GENCODE	514	chr20	-	43323716	43324725	ENST00000427598	ATGCCTACAATTCCACTATAATAGTCTGGTGGGCTTCTGTTAGGGAGGCTTATACATGGT	intergenic							123.539	282.217	6.8515	8.03022	139.115	89.8529	141.65	299.739	300.883	246.03	7.08845	6.33529	7.13074	8.06919	8.19623	7.82524
ASHGA5P017542	0.158614	0.0231408	2.26222	up	noncoding	ENST00000442888	RP11-429E11.2	GENCODE	679	chr20	-	60313918	60330081		GAGCAATAAGTCTTCAGGAGAGAATTAACATCCAATGGATTCCCAGAAAACTTTTCCCTC	intronic antisense	NM_001252338	CDH4	cadherin-4 isoform 2	+	60074476	60515673	19.4202	44.1905	4.2053	5.38304	24.0733	17.5283	16.6591	47.925	46.2585	38.388	4.84113	3.9033	3.87147	5.35499	5.53986	5.25427
ASHGA5P017542	0.158614	0.0231408	2.26222	up	noncoding	ENST00000442888	RP11-429E11.2	GENCODE	679	chr20	-	60313918	60330081		GAGCAATAAGTCTTCAGGAGAGAATTAACATCCAATGGATTCCCAGAAAACTTTTCCCTC	intronic antisense	NM_001252339	CDH4	cadherin-4 isoform 3	+	60174816	60515673	19.4202	44.1905	4.2053	5.38304	24.0733	17.5283	16.6591	47.925	46.2585	38.388	4.84113	3.9033	3.87147	5.35499	5.53986	5.25427
ASHGA5P017542	0.158614	0.0231408	2.26222	up	noncoding	ENST00000442888	RP11-429E11.2	GENCODE	679	chr20	-	60313918	60330081		GAGCAATAAGTCTTCAGGAGAGAATTAACATCCAATGGATTCCCAGAAAACTTTTCCCTC	intronic antisense	NM_001794	CDH4	cadherin-4 isoform 1 preproprotein	+	59827481	60515673	19.4202	44.1905	4.2053	5.38304	24.0733	17.5283	16.6591	47.925	46.2585	38.388	4.84113	3.9033	3.87147	5.35499	5.53986	5.25427
ASHGA5P020150	0.160991	0.0238613	2.26188	up	noncoding	uc010azg.1	WHAMMP2	UCSC_knowngene	999	chr15	+	28986246	28996820	ENST00000400153, ENST00000508764, NR_026589, uc001zci.1, uc010aye.1, uc010azf.3	TTGCCTCAACTAGGAATGCAAAAAGAAATGGAACAGGATGTGAAGAGACTTGGCCAGGCT	intergenic							13.857	32.6124	3.75487	4.93239	14.9221	14.5478	12.1011	37.5332	23.8103	36.4938	4.30974	3.60551	3.34938	4.98894	4.61967	5.18856
ASHGA5P042933	0.16073	0.0237426	2.25979	up	noncoding	TCONS_00019644	XLOC_009447	LincRNAs identified by Cabili et al	3206	chr11	-	60794934	60810810		TGACTATCGGAGTGATGCGATGAAGGGTATTGCTGTGTCTTGGCTATGCAGAAAAGTTGA	intergenic							30.3458	71.7309	4.84576	6.02195	24.2774	43.3529	23.407	103.746	55.1703	56.2762	4.8524	5.24817	4.43671	6.48981	5.78515	5.79088
ASHGA5P040408	0.0242175	0.000195	2.25915	up	noncoding	ENST00000510137	CTD-2263F21.1	GENCODE	337	chr5	-	38466264	38468441		GCAGAGCTGCCAAGCTGACCACTTAAGGCGCATGAGGAATAAACACTCGTTGCTGCATGC	intergenic							9255.6	22542.2	13.1564	14.3322	10476.5	7319.02	9971.25	23203.3	22925.2	21498.1	13.228	13.0197	13.2215	14.3973	14.3825	14.2168
ASHGA5P027830	0.169614	0.0268353	2.25849	up	noncoding	ENST00000541162	RP11-434C1.1	GENCODE	463	chr12	+	11709899	11743303		GACTAAGAGCAATGAAAGCTTACAAAGAAACCCAAGAAGGCGAAATATTTGCTTATGAAT	intergenic							20.8376	48.506	4.32303	5.49838	21.4091	15.2817	25.8219	61.8333	40.3195	43.3653	4.6958	3.67756	4.59573	5.72458	5.34727	5.4233
ASHGA5P027688	0.0659742	0.00358919	2.25831	up	noncoding	ENST00000541797	RP11-749H20.1	GENCODE	462	chr12	-	128278071	128305728		CTACCTCTTCTCTCTCTACTTGAAATTCAAGCAAGACCTTGGAGAATACAGGTGGAGCTG	intergenic							396.214	967.169	8.55609	9.73133	382.322	392.505	413.816	834.941	776.039	1290.53	8.47608	8.55349	8.63871	9.56559	9.52601	10.1024
ASHGA5P030726	0.0787249	0.00554271	2.25638	up	noncoding	ENST00000565938	RP11-326A19.4	GENCODE	597	chr15	+	89584453	89626050		GGAATGAATGGGACTTCATGATTCTGTCTTTCTAGTATTAGATGTCTTGCTCAGTAAAAA	intergenic							39.5512	94.6159	5.2669	6.44091	39.2686	40.0777	39.3072	107.173	66.389	110.286	5.42508	5.13407	5.24156	6.53662	6.0596	6.72652
ASHGA5P039205	0.224695	0.0490028	2.25579	up	noncoding	ENST00000561748	RP4-575N6.5	GENCODE	592	chr1	+	101708713	101709305		TAAATACCTTGAGGGAGGAATCACAAATAACTAAAAGAAACTTTTGTAGAGACTATCAGA	intergenic							138.721	302.536	6.95494	8.12858	167.903	78.2628	169.998	286.91	288.552	332.144	7.34606	6.12733	7.39144	8.00359	8.14026	8.24188
ASHGA5P037520	0.0924125	0.00777286	2.25287	up	noncoding	ENST00000441095	AL133493.2	GENCODE	674	chr21	+	47013567	47016923	ENST00000424569	GAAAAACATGCATCTCGTAACCAATGAAATCGGGCTTGTCCTGAAGACCTCGTGCATTCA	intergenic							270.525	616.585	7.96262	9.13438	297.212	196.101	318.262	609.083	601.391	639.282	8.12416	7.49771	8.26597	9.11031	9.17266	9.12017
ASHGA5P039278	0.128052	0.0154415	2.25037	up	noncoding	uc021xjv.1	BC040733	UCSC_knowngene	1061	chr3	+	197371037	197373038		GCAATCTACTTATGTCCAAGGTGAAACAGAAACACACCATTTGAAATCACGTTTAAAAAC	intergenic							22.5738	51.716	4.43595	5.60612	27.241	19.1389	21.3415	59.3023	49.4762	46.3696	4.98573	4.02831	4.29382	5.66468	5.6336	5.52007
ASHGA5P037181	0.122389	0.0139693	2.24921	up	noncoding	NR_045370	LOC100505815	RefSeq	4760	chr20	+	62507483	62512243		CGAACCACAGAATGTTCACATGGTTTTATGCATTTGTTATTTCAGGGAAAATCAAGGTTA	intron sense-overlapping	NM_001243891	TPD52L2	tumor protein D54 isoform g	+	62496580	62522898	50.3872	115.144	5.58093	6.75035	53.5241	38.0513	59.5863	110.881	124.237	110.314	5.81849	5.05955	5.86475	6.58748	6.9367	6.72686
ASHGA5P037181	0.122389	0.0139693	2.24921	up	noncoding	NR_045370	LOC100505815	RefSeq	4760	chr20	+	62507483	62512243		CGAACCACAGAATGTTCACATGGTTTTATGCATTTGTTATTTCAGGGAAAATCAAGGTTA	intron sense-overlapping	NM_001243892	TPD52L2	tumor protein D54 isoform h	+	62496580	62522898	50.3872	115.144	5.58093	6.75035	53.5241	38.0513	59.5863	110.881	124.237	110.314	5.81849	5.05955	5.86475	6.58748	6.9367	6.72686
ASHGA5P037181	0.122389	0.0139693	2.24921	up	noncoding	NR_045370	LOC100505815	RefSeq	4760	chr20	+	62507483	62512243		CGAACCACAGAATGTTCACATGGTTTTATGCATTTGTTATTTCAGGGAAAATCAAGGTTA	intron sense-overlapping	NM_001243894	TPD52L2	tumor protein D54 isoform i	+	62496580	62522898	50.3872	115.144	5.58093	6.75035	53.5241	38.0513	59.5863	110.881	124.237	110.314	5.81849	5.05955	5.86475	6.58748	6.9367	6.72686
ASHGA5P037181	0.122389	0.0139693	2.24921	up	noncoding	NR_045370	LOC100505815	RefSeq	4760	chr20	+	62507483	62512243		CGAACCACAGAATGTTCACATGGTTTTATGCATTTGTTATTTCAGGGAAAATCAAGGTTA	intron sense-overlapping	NM_001243895	TPD52L2	tumor protein D54 isoform j	+	62496580	62522898	50.3872	115.144	5.58093	6.75035	53.5241	38.0513	59.5863	110.881	124.237	110.314	5.81849	5.05955	5.86475	6.58748	6.9367	6.72686
ASHGA5P037181	0.122389	0.0139693	2.24921	up	noncoding	NR_045370	LOC100505815	RefSeq	4760	chr20	+	62507483	62512243		CGAACCACAGAATGTTCACATGGTTTTATGCATTTGTTATTTCAGGGAAAATCAAGGTTA	intron sense-overlapping	NM_003288	TPD52L2	tumor protein D54 isoform e	+	62496580	62522898	50.3872	115.144	5.58093	6.75035	53.5241	38.0513	59.5863	110.881	124.237	110.314	5.81849	5.05955	5.86475	6.58748	6.9367	6.72686
ASHGA5P037181	0.122389	0.0139693	2.24921	up	noncoding	NR_045370	LOC100505815	RefSeq	4760	chr20	+	62507483	62512243		CGAACCACAGAATGTTCACATGGTTTTATGCATTTGTTATTTCAGGGAAAATCAAGGTTA	intron sense-overlapping	NM_199359	TPD52L2	tumor protein D54 isoform f	+	62496580	62522898	50.3872	115.144	5.58093	6.75035	53.5241	38.0513	59.5863	110.881	124.237	110.314	5.81849	5.05955	5.86475	6.58748	6.9367	6.72686
ASHGA5P037181	0.122389	0.0139693	2.24921	up	noncoding	NR_045370	LOC100505815	RefSeq	4760	chr20	+	62507483	62512243		CGAACCACAGAATGTTCACATGGTTTTATGCATTTGTTATTTCAGGGAAAATCAAGGTTA	intron sense-overlapping	NM_199360	TPD52L2	tumor protein D54 isoform a	+	62496580	62522898	50.3872	115.144	5.58093	6.75035	53.5241	38.0513	59.5863	110.881	124.237	110.314	5.81849	5.05955	5.86475	6.58748	6.9367	6.72686
ASHGA5P037181	0.122389	0.0139693	2.24921	up	noncoding	NR_045370	LOC100505815	RefSeq	4760	chr20	+	62507483	62512243		CGAACCACAGAATGTTCACATGGTTTTATGCATTTGTTATTTCAGGGAAAATCAAGGTTA	intron sense-overlapping	NM_199361	TPD52L2	tumor protein D54 isoform b	+	62496580	62522898	50.3872	115.144	5.58093	6.75035	53.5241	38.0513	59.5863	110.881	124.237	110.314	5.81849	5.05955	5.86475	6.58748	6.9367	6.72686
ASHGA5P037181	0.122389	0.0139693	2.24921	up	noncoding	NR_045370	LOC100505815	RefSeq	4760	chr20	+	62507483	62512243		CGAACCACAGAATGTTCACATGGTTTTATGCATTTGTTATTTCAGGGAAAATCAAGGTTA	intron sense-overlapping	NM_199362	TPD52L2	tumor protein D54 isoform c	+	62496580	62522898	50.3872	115.144	5.58093	6.75035	53.5241	38.0513	59.5863	110.881	124.237	110.314	5.81849	5.05955	5.86475	6.58748	6.9367	6.72686
ASHGA5P037181	0.122389	0.0139693	2.24921	up	noncoding	NR_045370	LOC100505815	RefSeq	4760	chr20	+	62507483	62512243		CGAACCACAGAATGTTCACATGGTTTTATGCATTTGTTATTTCAGGGAAAATCAAGGTTA	intron sense-overlapping	NM_199363	TPD52L2	tumor protein D54 isoform d	+	62496580	62522898	50.3872	115.144	5.58093	6.75035	53.5241	38.0513	59.5863	110.881	124.237	110.314	5.81849	5.05955	5.86475	6.58748	6.9367	6.72686
ASHGA5P019706	0.217768	0.045856	2.24865	up	noncoding	uc010vhb.2	CRNDE	UCSC_knowngene	838	chr16	-	54952777	54962690	ENST00000559432	CTATTGGAAGGAGGAGATTCTGAAGATAAGGAGGATGCCACTGGAAATGTTGAAATGAAA	intergenic							358.089	789.682	8.29913	9.46818	438.062	197.942	438.264	689.222	733.123	946.701	8.66426	7.512	8.72112	9.28891	9.45241	9.66323
ASHGA5P014716	0.0345655	0.000719	2.24779	up	noncoding	NR_033359	MEG3	RefSeq	1714	chr14	+	101292444	101327360		CTTGCATCAGGACGAATAATTTATGGTCAGTGAAAATCCAGGCCCCAGTGAGATTCGAGT	intergenic							197.058	456.235	7.54167	8.71017	217.926	171.341	201.906	455.538	440.776	472.39	7.69677	7.29702	7.63121	8.68312	8.72834	8.71906
ASHGA5P019399	0.131948	0.0162663	2.24312	up	noncoding	NR_027638	ADAM9	RefSeq	3957	chr8	+	38854504	38962779		GTGTGGACAGTGGACCTACATACAATGGTCAGATGGCAAAAATCAAGCAAACCCTTCTAG	exon sense-overlapping	NM_003816	ADAM9	disintegrin and metalloproteinase domain-containing protein 9 precursor	+	38854504	38962779	525.701	1236.41	8.91915	10.0847	596.8	374.529	605.773	1011.81	1038.69	1658.72	9.10018	8.48367	9.17359	9.84814	9.93746	10.4684
ASHGA5P015094	0.113409	0.0118723	2.24284	up	noncoding	NR_047522	LOC643837	RefSeq	6574	chr1	+	762970	794826	ENST00000416570, ENST00000425657, ENST00000448975, NR_015368, NR_047519, NR_047520, NR_047521, NR_047525, uc001abr.1	CAGTTACACAACCTCCAGGTATGATCCTGTTTAAGGACTGGATTTAGGATAACTACTTAG	intergenic							88.191	199.426	6.36999	7.53532	95.381	65.1831	104.009	206.542	202.773	188.963	6.57828	5.85055	6.68115	7.51367	7.6296	7.4627
ASHGA5P034162	0.144828	0.0195673	2.24197	up	noncoding	NR_046420	UPK1A-AS1	RefSeq	813	chr19	-	36158849	36164193		TGACAGTGCTGTTATTCCCCGAGGAGGGGAACATGGCCATGGCCATAAACATTACAAATG	natural antisense	NM_007000	UPK1A	uroplakin-1a	+	36157714	36169367	19.0414	43.903	4.21161	5.37638	15.0441	15.0139	27.0661	44.556	40.3326	46.8204	4.31824	3.65182	4.66479	5.24792	5.34789	5.53333
ASHGA5P054569	0.218438	0.046153	2.23877	up	noncoding	NR_029380	FLJ41350	RefSeq	1332	chr10	+	102989350	102998616	ENST00000456391	TATTATACCAAATCTGTGTGAAGCATTTAATAAAACGCTGTTTCCACACAGCCAGGGATA	natural antisense	ENST00000370193	LBX1	ladybird homeobox 1 [Source:HGNC Symbol;Acc:16960]	-	102986732	102989551	10.7916	21.3413	3.18386	4.34657	6.24277	8.80525	17.3269	20.7145	21.5719	21.7373	2.66711	2.94603	3.93844	4.08584	4.48233	4.47153
ASHGA5P056654	0.0623227	0.00307313	2.23745	up	noncoding	TCONS_00006923	XLOC_002743	LincRNAs identified by Cabili et al	736	chr3	+	102636250	102871281		ACCAACAGAGATTCCAGCATGATCACAAACAAAACATCTGACAACTCAAAAAAGTATCTC	intergenic							43.8671	101.195	5.40369	6.56554	45.6605	38.6851	47.2556	98.4025	104.799	100.383	5.61084	5.08399	5.51622	6.41162	6.69172	6.59327
ASHGA5P046084	0.0238892	0.000156	2.23439	up	noncoding	uc011mgf.1	BC062737	UCSC_knowngene	1321	chrUn_gl000223	+	150071	164052	NM_001164715, NM_183238	CTAAGAGAAGTCACAAAACAGCAGATTTCCCAAGAGCAGCGGAAAATGATCCAGTCACAG	intergenic							193.495	448.194	7.52856	8.68844	189.783	185.093	205.611	455.182	453.179	436.22	7.51558	7.41289	7.65721	8.6817	8.7684	8.61523
ASHGA5P034038	0.216539	0.0453982	2.23347	up	noncoding	ENST00000416570	RP11-206L10.11	GENCODE	612	chr1	+	763078	788146	ENST00000425657, ENST00000448975, NR_015368, NR_047519, NR_047520, NR_047521, NR_047522, NR_047523, NR_047525, uc001abr.1	ATACACTCTGGAGGTGACTTGACCTGTCATTGTGAACAATTATTGCTCTTGGACGACCCA	intergenic							113.626	246.29	6.67606	7.83535	143.947	66.5878	130.343	230.946	246.125	261.801	7.13228	5.88614	7.00976	7.68379	7.90897	7.91328
ASHGA5P032039	0.0811905	0.0060266	2.23263	up	noncoding	ENST00000570230	FAM157C	GENCODE	2184	chr16	+	90224339	90244752	ENST00000447412, ENST00000448955, ENST00000499986, ENST00000566898, NR_024497, NR_029401, TCONS_00008208, uc001lnx.3, uc003fza.3, uc010qvj.2	AAGTGCGCTCACAATGACTCAAGCTGCCACATACTGTTGATTGTGAAATGCCAGTTGAAG	intergenic							24.3076	56.9009	4.57084	5.72959	25.6557	22.6291	24.6379	72.2857	48.5511	49.866	4.91552	4.27707	4.51993	5.95662	5.60639	5.62575
ASHGA5P042750	0.049151	0.00181778	2.23111	up	noncoding	ENST00000438217	XX-C2158C12.2	GENCODE	758	chr6	+	171034284	171037576		CAATTTGGAAGAAAACATTTCCATCTGTTAATAAAGAGCAAGGGCCTCTGGTCATAAGTG	intergenic							163.662	375.997	7.27702	8.43478	168.296	140.747	181.942	357.129	386.688	384.174	7.34855	6.99782	7.48468	8.32546	8.53661	8.44228
ASHGA5P030720	0.0318703	0.000549	2.22867	up	noncoding	uc010upk.1	AK301968	UCSC_knowngene	449	chr15	+	85788460	85790410	ENST00000414190, ENST00000506719, ENST00000515341, NM_001164465, NM_001267536, NM_198181	GCTGCATGCCATTCTTTTCGGGCTGCCGAGAACAGGGAGCTAAACATCACCATCATCTAA	intergenic							941.46	2189.57	9.81223	10.9684	1068.63	795.893	959.859	2245.95	2243.66	2079.09	9.92987	9.659	9.84783	11.0323	11.0679	10.8051
ASHGA5P055949	0.0461944	0.00156189	2.22845	up	noncoding	ENST00000550043	BNIP3P1	GENCODE	1585	chr14	+	28733595	28735180	NM_004052	CTCGGGCGCCATGTCGCAGAACGGAGCGCCCGGGATGCAGGAGGAGAGCCTGCAGGGCTC	intergenic							190.15	439.812	7.50227	8.65831	171.57	220.104	178.777	476.673	465.723	377.04	7.37486	7.67121	7.46074	8.7508	8.80875	8.41539
ASHGA5P040289	0.156558	0.022651	2.22624	up	noncoding	ENST00000512642	CTD-2083E4.6	GENCODE	522	chr5	-	269972	271631		AATCTACAAACCTTTTTTACAGTGTGGATTTTTTTTCATGATGTGAATTCAAGTGGTTTC	bidirectional	NM_001267556	PDCD6	programmed cell death protein 6 isoform 2	+	271735	315089	62.3034	138.721	5.86122	7.01583	74.5575	43.3907	68.9618	132.607	141.323	142.233	6.25489	5.2496	6.07917	6.85756	7.11983	7.07009
ASHGA5P040289	0.156558	0.022651	2.22624	up	noncoding	ENST00000512642	CTD-2083E4.6	GENCODE	522	chr5	-	269972	271631		AATCTACAAACCTTTTTTACAGTGTGGATTTTTTTTCATGATGTGAATTCAAGTGGTTTC	bidirectional	NM_001267557	PDCD6	programmed cell death protein 6 isoform 3	+	271735	315089	62.3034	138.721	5.86122	7.01583	74.5575	43.3907	68.9618	132.607	141.323	142.233	6.25489	5.2496	6.07917	6.85756	7.11983	7.07009
ASHGA5P040289	0.156558	0.022651	2.22624	up	noncoding	ENST00000512642	CTD-2083E4.6	GENCODE	522	chr5	-	269972	271631		AATCTACAAACCTTTTTTACAGTGTGGATTTTTTTTCATGATGTGAATTCAAGTGGTTTC	bidirectional	NM_001267558	PDCD6	programmed cell death protein 6 isoform 4	+	271735	315089	62.3034	138.721	5.86122	7.01583	74.5575	43.3907	68.9618	132.607	141.323	142.233	6.25489	5.2496	6.07917	6.85756	7.11983	7.07009
ASHGA5P040289	0.156558	0.022651	2.22624	up	noncoding	ENST00000512642	CTD-2083E4.6	GENCODE	522	chr5	-	269972	271631		AATCTACAAACCTTTTTTACAGTGTGGATTTTTTTTCATGATGTGAATTCAAGTGGTTTC	bidirectional	NM_001267559	PDCD6	programmed cell death protein 6 isoform 5	+	271735	315089	62.3034	138.721	5.86122	7.01583	74.5575	43.3907	68.9618	132.607	141.323	142.233	6.25489	5.2496	6.07917	6.85756	7.11983	7.07009
ASHGA5P040289	0.156558	0.022651	2.22624	up	noncoding	ENST00000512642	CTD-2083E4.6	GENCODE	522	chr5	-	269972	271631		AATCTACAAACCTTTTTTACAGTGTGGATTTTTTTTCATGATGTGAATTCAAGTGGTTTC	bidirectional	NM_013232	PDCD6	programmed cell death protein 6 isoform 1	+	271735	315089	62.3034	138.721	5.86122	7.01583	74.5575	43.3907	68.9618	132.607	141.323	142.233	6.25489	5.2496	6.07917	6.85756	7.11983	7.07009
ASHGA5P040797	0.0439148	0.00138253	2.2253	up	noncoding	ENST00000519040	CTC-367J11.1	GENCODE	368	chr5	-	149855093	149865531		CCAAAAGATCTACAAAATGCTCACACAGAGAAGATGACAGCTTCTACAAATAAATGTCAA	natural antisense	ENST00000522491	NDST1	N-deacetylase/N-sulfotransferase (heparan glucosaminyl) 1 [Source:HGNC Symbol;Acc:7680]	+	149865380	149901020	86.7989	200.059	6.38011	7.53411	85.6361	80.8423	93.9182	183.706	210.492	205.979	6.4359	6.17537	6.52906	7.34146	7.67962	7.58125
ASHGA5P018249	0.0217366	6.58e-05	2.22294	up	noncoding	uc010fkt.3	LOC654433	UCSC_knowngene	2029	chr2	+	113993106	114024580		CATTAAATGCTGAAAGAACATCAGTGTATCAGCACAGCAAATATTCCAAATGCCAGGCTG	intronic antisense	NM_013952	PAX8	paired box protein Pax-8 isoform PAX8C	-	113973573	114036498	45.404	104.555	5.46073	6.6132	36.8649	50.3584	48.9888	111.931	99.2952	102.439	5.34484	5.46248	5.57487	6.60102	6.6173	6.62127
ASHGA5P018249	0.0217366	6.58e-05	2.22294	up	noncoding	uc010fkt.3	LOC654433	UCSC_knowngene	2029	chr2	+	113993106	114024580		CATTAAATGCTGAAAGAACATCAGTGTATCAGCACAGCAAATATTCCAAATGCCAGGCTG	intronic antisense	NM_013953	PAX8	paired box protein Pax-8 isoform PAX8D	-	113973573	114036498	45.404	104.555	5.46073	6.6132	36.8649	50.3584	48.9888	111.931	99.2952	102.439	5.34484	5.46248	5.57487	6.60102	6.6173	6.62127
ASHGA5P018249	0.0217366	6.58e-05	2.22294	up	noncoding	uc010fkt.3	LOC654433	UCSC_knowngene	2029	chr2	+	113993106	114024580		CATTAAATGCTGAAAGAACATCAGTGTATCAGCACAGCAAATATTCCAAATGCCAGGCTG	intronic antisense	NM_013992	PAX8	paired box protein Pax-8 isoform PAX8E	-	113973573	114036498	45.404	104.555	5.46073	6.6132	36.8649	50.3584	48.9888	111.931	99.2952	102.439	5.34484	5.46248	5.57487	6.60102	6.6173	6.62127
ASHGA5P018249	0.0217366	6.58e-05	2.22294	up	noncoding	uc010fkt.3	LOC654433	UCSC_knowngene	2029	chr2	+	113993106	114024580		CATTAAATGCTGAAAGAACATCAGTGTATCAGCACAGCAAATATTCCAAATGCCAGGCTG	natural antisense	NM_003466	PAX8	paired box protein Pax-8 isoform PAX8A	-	113973573	114036498	45.404	104.555	5.46073	6.6132	36.8649	50.3584	48.9888	111.931	99.2952	102.439	5.34484	5.46248	5.57487	6.60102	6.6173	6.62127
ASHGA5P017310	0.083762	0.00638567	2.22141	up	noncoding	ENST00000440028	MSL3P1	pseudogene	1460	chr2	-	234774782	234776876		TCGTAGATTGCAGCATAAATTGGCAAGAAATGCTGTAGCTCACCTGAGGAGCAAGAGAGA								24.2526	55.8572	4.56642	5.7179	20.6069	21.0655	31.0853	56.5511	53.2283	57.7922	4.65132	4.16863	4.87932	5.59324	5.73421	5.82624
ASHGA5P047165	0.0446526	0.00145968	2.21386	up	noncoding	NR_034125	LOC387723	RefSeq	2686	chr10	-	131862161	131909081		TTCGTTGTTTTGTGGATGTACCCAGGGCTATTTACACACTCTTTCATTAAAAGGCTTATT	intergenic							224.326	510.963	7.72409	8.87065	237.546	188.319	247.115	500.212	487.216	545.46	7.81536	7.44017	7.91675	8.82507	8.87655	8.91034
ASHGA5P051728	0.0655858	0.00352646	2.21379	up	noncoding	uc003fap.1	AK130481	UCSC_knowngene	1853	chr3	-	155546707	155548560		CATCAAACCAGAATTGTCGAACACCTGATGCTGTTGAGGTAAGTATGTTTTAATTTTAGA	exon sense-overlapping	NM_001190992	SLC33A1	acetyl-coenzyme A transporter 1	-	155544300	155572248	1523.24	3478.45	10.4842	11.6307	1686.94	1088.06	1794.71	3440.76	3510.08	3484.51	10.5847	10.1361	10.7318	11.648	11.7082	11.536
ASHGA5P051728	0.0655858	0.00352646	2.21379	up	noncoding	uc003fap.1	AK130481	UCSC_knowngene	1853	chr3	-	155546707	155548560		CATCAAACCAGAATTGTCGAACACCTGATGCTGTTGAGGTAAGTATGTTTTAATTTTAGA	exon sense-overlapping	NM_004733	SLC33A1	acetyl-coenzyme A transporter 1	-	155544300	155572248	1523.24	3478.45	10.4842	11.6307	1686.94	1088.06	1794.71	3440.76	3510.08	3484.51	10.5847	10.1361	10.7318	11.648	11.7082	11.536
ASHGA5P031242	0.0412151	0.0011753	2.21345	up	noncoding	ENST00000436974	RP3-395P12.2	GENCODE	690	chr1	-	173143438	173144642		GATTGTTTTGAGGATTAAACAAAACACCAACCACGGGTCACAGATTATGACATTTTCAAG	intergenic							165.204	378.485	7.29756	8.44385	155.289	156.369	183.954	364.048	412.452	358.954	7.23744	7.15598	7.49925	8.3543	8.6289	8.34836
ASHGA5P023159	0.103434	0.0097482	2.21345	up	noncoding	NR_046396	XAF1	RefSeq	3540	chr17	+	6659155	6678964	NR_046397	CTCGGGAAAGGGTAAATGTTGTCCAGACTCAGAGTTTAAGAAACACTTTCCTGTTGGAAA	exon sense-overlapping	NM_017523	XAF1	XIAP-associated factor 1 isoform 1	+	6659155	6678964	125.635	280.905	6.87982	8.02612	127.782	95.4142	153.71	271.825	272.264	298.626	6.9632	6.4252	7.25107	7.92834	8.05635	8.09366
ASHGA5P023159	0.103434	0.0097482	2.21345	up	noncoding	NR_046396	XAF1	RefSeq	3540	chr17	+	6659155	6678964	NR_046397	CTCGGGAAAGGGTAAATGTTGTCCAGACTCAGAGTTTAAGAAACACTTTCCTGTTGGAAA	exon sense-overlapping	NM_199139	XAF1	XIAP-associated factor 1 isoform 2	+	6659155	6678964	125.635	280.905	6.87982	8.02612	127.782	95.4142	153.71	271.825	272.264	298.626	6.9632	6.4252	7.25107	7.92834	8.05635	8.09366
ASHGA5P029765	0.117323	0.0127659	2.21321	up	noncoding	ENST00000523671	MEG3	GENCODE	2368	chr14	+	101295637	101302637	ENST00000452120, ENST00000522771	GAACAGCACTCAGTAGGTGCTGTGTGTGTTTGTGTTCAATTAAGAAATTCCAGAATAAAT	intergenic							154.393	342.529	7.16251	8.30865	191.858	110.596	160.724	348.732	339.277	339.579	7.52868	6.64545	7.31341	8.29379	8.36147	8.27069
ASHGA5P035240	0.0489975	0.0018062	2.2102	up	noncoding	ENST00000442293	AC068491.1	GENCODE	546	chr2	-	112186899	112237838	ENST00000414030, ENST00000424617, ENST00000437561, ENST00000439494	TTAAACAGCTACACCACCAGAAGCCGAGAGAGAGGCTGGAACATAGCCTTCCCTTTGGAG	intergenic							538.085	1254.96	9.00523	10.1494	509.859	601.88	502.516	1274.73	1337.57	1152.59	8.87508	9.22534	8.91526	10.1866	10.3166	9.94499
ASHGA5P036456	0.148296	0.0205327	2.20811	up	noncoding	uc002vja.1	AX748340	UCSC_knowngene	2359	chr2	+	219684883	219687242		CCACAAGTTCAGGTCAAATGACTGCAGCATTTTGAGTGAAACCAATAAAATCTAAGTTCA	natural antisense	NM_017431	PRKAG3	5'-AMP-activated protein kinase subunit gamma-3	-	219687105	219696512	27.3868	61.6316	4.71678	5.85959	28.8208	20.9283	32.4112	58.1638	66.5296	60.2014	5.04822	4.15739	4.94472	5.63388	6.0622	5.88268
ASHGA5P025934	0.189798	0.0337681	2.20619	up	noncoding	NR_046470	MEG3	RefSeq	1785	chr14	+	101292444	101327360		TTCTTTGTCTGCGAAGGAAAAACACACTGATTATCATAATGAGCAGGTTCCCAGTGCCCC	intergenic							333.787	746.6	8.23161	9.37316	390.134	209.327	401.901	627.074	645.261	967.464	8.5047	7.59303	8.59709	9.1533	9.27299	9.6932
ASHGA5P014810	0.0676035	0.0037924	2.20405	up	noncoding	ENST00000413606	RP4-717I23.3	GENCODE	770	chr1	-	93727742	93811388	ENST00000450843, ENST00000451302	CCTCAAGCAGATAACTGATACCGTGCTTCCAGAAGATTTTTCTAACAGTGTTTGCAAGCT	intronic antisense	NM_206886	CCDC18	coiled-coil domain-containing protein 18	+	93646280	93744287	314.381	710.156	8.1963	9.33646	319.456	251.573	372.114	720.726	718.682	691.059	8.22601	7.87033	8.49256	9.356	9.42265	9.23072
ASHGA5P055142	0.0734735	0.00472019	2.20331	up	noncoding	ENST00000529938	RP11-356J5.12	GENCODE	1166	chr11	+	112160990	112162893		TCATTCTCAGTGACACCAGTGATGCTGTTAAACAAGGACAATCCGGTTCATGGATTGTGA	intergenic							7505.54	17643.7	12.8258	13.9654	8922.17	5259.51	8334.95	18917.8	18302.2	15711	12.9997	12.5154	12.9621	14.1113	14.0711	13.7138
ASHGA5P028984	0.0961603	0.00835606	2.20142	up	noncoding	ENST00000546959	CTD-2314B22.3	GENCODE	413	chr14	-	19918475	19919581		GTTTTTGCCTCCTGCTGGTCATGTGCTTTCACACATCAAGAGAGGACATTTAACATTTGA	intergenic							453.252	1051.36	8.73334	9.87177	348.354	461.659	549.745	953.956	910.612	1289.52	8.34761	8.80618	9.04621	9.76251	9.75164	10.1012
ASHGA5P043513	0.0352538	0.000785	2.20072	up	noncoding	ENST00000447999	AC060834.3	GENCODE	618	chr7	+	9776950	9809142		CAACAAAATCAGATTGTTATACTGTTGTTCTCACTTTACACCGATATTTTCTCTTGCTCC	intergenic							306.51	698.149	8.17161	9.30958	339.635	268.344	311.551	734.89	693.484	666.074	8.31099	7.97093	8.2329	9.3869	9.37084	9.17101
ASHGA5P028733	0.0726448	0.00452736	2.2006	up	noncoding	ENST00000450973	TPTE2P6	GENCODE	649	chr13	+	25161361	25171814	NM_001141968, NM_130785, NM_199254, NR_002815, uc001upm.3, uc001upo.3	CCTGCCATGTGCATGTTCATATGTCCTAAGTCTTCCTTGATGATGTATCTATATTTATAT	intergenic							174.557	392.844	7.35941	8.49731	184.186	141.004	198.48	442.066	360.032	376.435	7.4703	7.00033	7.6076	8.64239	8.43776	8.41177
ASHGA5P029075	0.165657	0.0253511	2.20059	up	noncoding	NR_027263	ARHGAP5-AS1	RefSeq	1281	chr14	-	32544624	32545905		AACCAGAAGTACATTTACGGTCTGTCAGTAAAGAAAACAAAAACTGCCTGTTGGTAAAAA	natural antisense	ENST00000555814	ARHGAP5	Rho GTPase activating protein 5 [Source:HGNC Symbol;Acc:675]	+	32545319	32559986	973.674	2148.14	9.78021	10.9181	1202.52	574.205	1144.3	2116.32	1836.62	2491.48	10.0971	9.14671	10.0968	10.9385	10.7685	11.0473
ASHGA5P031094	0.0238892	0.00017	2.19503	up	noncoding	TCONS_00017504	XLOC_008152	LincRNAs identified by Cabili et al	2622	chrX	-	46458742	46461839	NM_001257291, NM_032591	AAGTACAGCTGAAAAGATCACGAAAACCTTGGAGCCTTCGAGGAAAGAGAAGGGTGACTT	exon sense-overlapping	NM_001257291	SLC9A7	sodium/hydrogen exchanger 7 isoform 1 precursor	-	46458685	46618607	116.102	262.718	6.79792	7.93216	107.051	119.148	122.105	262.789	271.388	253.975	6.72773	6.75257	6.91347	7.87441	8.05169	7.8704
ASHGA5P031094	0.0238892	0.00017	2.19503	up	noncoding	TCONS_00017504	XLOC_008152	LincRNAs identified by Cabili et al	2622	chrX	-	46458742	46461839	NM_001257291, NM_032591	AAGTACAGCTGAAAAGATCACGAAAACCTTGGAGCCTTCGAGGAAAGAGAAGGGTGACTT	exon sense-overlapping	NM_032591	SLC9A7	sodium/hydrogen exchanger 7 isoform 2 precursor	-	46458685	46618607	116.102	262.718	6.79792	7.93216	107.051	119.148	122.105	262.789	271.388	253.975	6.72773	6.75257	6.91347	7.87441	8.05169	7.8704
ASHGA5P056521	0.159938	0.0235318	2.1949	up	noncoding	TCONS_00005259	XLOC_002368	LincRNAs identified by Cabili et al	3742	chr2	-	160781252	160792473		ACACCATGAATATACAGAGCTTGGTAGGAGCTGGAAACCCGACTCACAGATTTAGGAAAC	intergenic							187.74	446.782	7.48503	8.61919	170.902	213.034	179.282	658.782	358.572	322.992	7.37007	7.62151	7.46351	9.22422	8.4322	8.20115
ASHGA5P029203	0.224872	0.0490867	2.19447	up	noncoding	ENST00000557409	RP11-363J20.1	GENCODE	538	chr14	-	69657594	69658809		CTATGCCATCTTTTATAGCGATAACCACAATACTTTTTGTTTATATATTAAATCGTTCAT	intronic antisense	NM_001193360	EXD2	exonuclease 3'-5' domain-containing protein 2 isoform 1	+	69658193	69710737	26.0002	56.0557	4.58128	5.71515	36.0955	19.1399	22.7653	54.3291	49.8717	63.9663	5.32159	4.02841	4.39383	5.5365	5.64467	5.96428
ASHGA5P029203	0.224872	0.0490867	2.19447	up	noncoding	ENST00000557409	RP11-363J20.1	GENCODE	538	chr14	-	69657594	69658809		CTATGCCATCTTTTATAGCGATAACCACAATACTTTTTGTTTATATATTAAATCGTTCAT	intronic antisense	NM_001193361	EXD2	exonuclease 3'-5' domain-containing protein 2 isoform 1	+	69658193	69710737	26.0002	56.0557	4.58128	5.71515	36.0955	19.1399	22.7653	54.3291	49.8717	63.9663	5.32159	4.02841	4.39383	5.5365	5.64467	5.96428
ASHGA5P029203	0.224872	0.0490867	2.19447	up	noncoding	ENST00000557409	RP11-363J20.1	GENCODE	538	chr14	-	69657594	69658809		CTATGCCATCTTTTATAGCGATAACCACAATACTTTTTGTTTATATATTAAATCGTTCAT	intronic antisense	NM_018199	EXD2	exonuclease 3'-5' domain-containing protein 2 isoform 2	+	69658193	69710737	26.0002	56.0557	4.58128	5.71515	36.0955	19.1399	22.7653	54.3291	49.8717	63.9663	5.32159	4.02841	4.39383	5.5365	5.64467	5.96428
ASHGA5P029203	0.224872	0.0490867	2.19447	up	noncoding	ENST00000557409	RP11-363J20.1	GENCODE	538	chr14	-	69657594	69658809		CTATGCCATCTTTTATAGCGATAACCACAATACTTTTTGTTTATATATTAAATCGTTCAT	natural antisense	NM_001193362	EXD2	exonuclease 3'-5' domain-containing protein 2 isoform 1	+	69658482	69710737	26.0002	56.0557	4.58128	5.71515	36.0955	19.1399	22.7653	54.3291	49.8717	63.9663	5.32159	4.02841	4.39383	5.5365	5.64467	5.96428
ASHGA5P029203	0.224872	0.0490867	2.19447	up	noncoding	ENST00000557409	RP11-363J20.1	GENCODE	538	chr14	-	69657594	69658809		CTATGCCATCTTTTATAGCGATAACCACAATACTTTTTGTTTATATATTAAATCGTTCAT	natural antisense	NM_001193363	EXD2	exonuclease 3'-5' domain-containing protein 2 isoform 1	+	69658482	69710737	26.0002	56.0557	4.58128	5.71515	36.0955	19.1399	22.7653	54.3291	49.8717	63.9663	5.32159	4.02841	4.39383	5.5365	5.64467	5.96428
ASHGA5P055228	0.172713	0.027825	2.19158	up	noncoding	ENST00000531784	RP11-264E20.1	GENCODE	1159	chr11	-	128485759	128491701		TTCAGTGACACCATAGAGATTATTTTTCAGCTTGCTCCTCTGTGAGGATCAAATCTATTG	intergenic							65.6579	142.71	5.9265	7.05847	79.2065	43.9235	73.8437	150.912	141.924	135.292	6.33169	5.26606	6.18176	7.04894	7.12614	7.00033
ASHGA5P022446	0.0917778	0.00758089	2.18977	up	noncoding	ENST00000556874	RP11-72M17.1	GENCODE	1206	chr14	-	66697050	66976112		TCTCGTCCAGTGTGACATTCTTCAGAATTCATCCTGGAATCAATATTATGCCAAAGAAAA	intronic antisense	NM_001024218	GPHN	gephyrin isoform 2	+	66974124	67648525	58.0746	129.291	5.78692	6.9177	65.4473	46.3948	62.3816	134.788	128.759	124.325	6.08343	5.34663	5.9307	6.88289	6.98359	6.88661
ASHGA5P022446	0.0917778	0.00758089	2.18977	up	noncoding	ENST00000556874	RP11-72M17.1	GENCODE	1206	chr14	-	66697050	66976112		TCTCGTCCAGTGTGACATTCTTCAGAATTCATCCTGGAATCAATATTATGCCAAAGAAAA	intronic antisense	NM_020806	GPHN	gephyrin isoform 1	+	66974124	67648525	58.0746	129.291	5.78692	6.9177	65.4473	46.3948	62.3816	134.788	128.759	124.325	6.08343	5.34663	5.9307	6.88289	6.98359	6.88661
ASHGA5P021071	0.16489	0.025104	2.18708	up	noncoding	NR_073006	LMO1	RefSeq	1436	chr11	-	8245850	8285425		GTATGTGGTGATTTTGTGTGGGAGACAAATTCTTCCTGAAGAACAACATGATCTTGTGTC	exon sense-overlapping	NM_001270428	LMO1	rhombotin-1 isoform b	-	8245850	8290182	11.4181	22.176	3.27196	4.40097	6.24277	12.35	15.6616	24.8044	20.0508	21.6727	2.66711	3.38435	3.7644	4.35874	4.37758	4.46658
ASHGA5P021071	0.16489	0.025104	2.18708	up	noncoding	NR_073006	LMO1	RefSeq	1436	chr11	-	8245850	8285425		GTATGTGGTGATTTTGTGTGGGAGACAAATTCTTCCTGAAGAACAACATGATCTTGTGTC	exon sense-overlapping	NM_002315	LMO1	rhombotin-1 isoform a	-	8245850	8285425	11.4181	22.176	3.27196	4.40097	6.24277	12.35	15.6616	24.8044	20.0508	21.6727	2.66711	3.38435	3.7644	4.35874	4.37758	4.46658
ASHGA5P054938	0.166901	0.0258364	2.18696	up	noncoding	ENST00000544553	RP11-783K16.5	GENCODE	391	chr11	+	64013435	64015689		CTGCATTTCCTCAGAAGGCTGTAACAAAGATTAAATAGGAAAATTCGTGGAAAGTTCAAT	intronic antisense	NM_138689	PPP1R14B	protein phosphatase 1 regulatory subunit 14B	-	64011950	64014413	8458.5	18849.8	12.9413	14.0703	10437.9	4576.68	10361	16085.8	19573.5	20890	13.2257	12.3164	13.2819	13.8848	14.1601	14.1658
ASHGA5P042705	0.105076	0.0100074	2.18369	up	noncoding	ENST00000432358	RP11-732M18.3	GENCODE	424	chr6	+	158703294	158733390		CTGAGTATCTCCACGTTTAGGTGCACAAATACTATTTTGTGAAGATCTTAAATTTGTGGT	intergenic							54.6018	121.441	5.70016	6.82693	60.7518	43.1033	59.9501	118.516	124.6	121.206	5.9876	5.23876	5.87413	6.68568	6.94124	6.85388
ASHGA5P034143	0.163536	0.024593	2.18283	up	noncoding	NR_046201	LOC400684	RefSeq	968	chr19	-	32880955	32896445		TTGTGTGGAATGCTAGCTCTGGAAGAGCAGAAATAAATACAGCTTAAGCTTTGAACCATA	bidirectional	NM_001172774	DPY19L3	protein dpy-19 homolog 3	+	32896654	32976799	158.348	344.998	7.18519	8.3114	184.492	106.213	184.339	323.6	382.941	328.453	7.47321	6.58105	7.50132	8.18374	8.52374	8.22671
ASHGA5P034143	0.163536	0.024593	2.18283	up	noncoding	NR_046201	LOC400684	RefSeq	968	chr19	-	32880955	32896445		TTGTGTGGAATGCTAGCTCTGGAAGAGCAGAAATAAATACAGCTTAAGCTTTGAACCATA	bidirectional	NM_207325	DPY19L3	protein dpy-19 homolog 3	+	32897021	32976799	158.348	344.998	7.18519	8.3114	184.492	106.213	184.339	323.6	382.941	328.453	7.47321	6.58105	7.50132	8.18374	8.52374	8.22671
ASHGA5P023428	0.054724	0.00233652	2.17964	up	noncoding	ENST00000580714	CTD-2350C19.2	GENCODE	493	chr17	+	26732257	26733814		CCAGTGGGAGGCTAGCCAATATTAACCATCGCTATCTACCGCTGAGGAAACGAGGTCATC	natural antisense	NM_001242366	SLC46A1	proton-coupled folate transporter isoform 2	-	26721660	26733230	30.324	69.5669	4.89372	6.01781	21.9595	32.6772	36.3353	87.7077	61.3861	59.607	4.72879	4.83209	5.12027	6.24142	5.94316	5.86884
ASHGA5P023428	0.054724	0.00233652	2.17964	up	noncoding	ENST00000580714	CTD-2350C19.2	GENCODE	493	chr17	+	26732257	26733814		CCAGTGGGAGGCTAGCCAATATTAACCATCGCTATCTACCGCTGAGGAAACGAGGTCATC	natural antisense	NM_080669	SLC46A1	proton-coupled folate transporter isoform 1	-	26721660	26733230	30.324	69.5669	4.89372	6.01781	21.9595	32.6772	36.3353	87.7077	61.3861	59.607	4.72879	4.83209	5.12027	6.24142	5.94316	5.86884
ASHGA5P014890	0.0505999	0.00194224	2.17929	up	noncoding	ENST00000423223	RP11-534G20.3	GENCODE	507	chr10	+	29698514	29772114	uc001iup.3	TGATACCTTTGATCCAGAACTTGCAGCAACAATAGATCCATCTTCGGTTGTGAATCCGGC	intronic antisense	NM_003174	SVIL	supervillin isoform 1	-	29746276	30024730	2070.21	4698.67	10.9425	12.0663	2434.76	1546.21	2229.66	4130.45	4555	5410.54	11.1141	10.6706	11.0427	11.9274	12.0991	12.1725
ASHGA5P014890	0.0505999	0.00194224	2.17929	up	noncoding	ENST00000423223	RP11-534G20.3	GENCODE	507	chr10	+	29698514	29772114	uc001iup.3	TGATACCTTTGATCCAGAACTTGCAGCAACAATAGATCCATCTTCGGTTGTGAATCCGGC	intronic antisense	NM_021738	SVIL	supervillin isoform 2	-	29746276	29923901	2070.21	4698.67	10.9425	12.0663	2434.76	1546.21	2229.66	4130.45	4555	5410.54	11.1141	10.6706	11.0427	11.9274	12.0991	12.1725
ASHGA5P048861	0.105657	0.0101528	2.17831	up	noncoding	ENST00000559010	UBE2Q2P1	GENCODE	507	chr15	-	85081793	85085828	NM_001145335, NM_173469	CTTTTTGCAGGATATAGAAGACTTAGATCACTGTGAGATGAAAGAAGAGCCTACTAGTGA	intergenic							131.25	287.608	6.93913	8.06234	153.753	97.2455	142.751	298.069	277.507	287.246	7.22218	6.45189	7.14333	8.06162	8.08521	8.04021
ASHGA5P046043	0.106581	0.0103214	2.17744	up	noncoding	ENST00000423793	RP11-432J22.2	GENCODE	311	chr9	+	138799657	138805359		AGATTGTCTATTTTTTCTTGAGTCAGCCGTCTGAAAAGAACACGAGGTGGACAGGGCAGA	bidirectional	NM_015447	CAMSAP1	calmodulin-regulated spectrin-associated protein 1	-	138700332	138799005	124.127	272.56	6.86061	7.98324	142.789	92.8077	136.785	262.698	273.041	281.94	7.12133	6.38229	7.07822	7.87321	8.06083	8.01569
ASHGA5P035428	0.218942	0.0463916	2.17649	up	noncoding	ENST00000450443	AC093818.1	GENCODE	1397	chr2	-	173368166	173421324		AGCCAGGAGGTCATTTATGTTGCCTGGATTTGCTATTGTGCTTCTAATTAAGCTATTTCA	natural antisense	NM_000210	ITGA6	integrin alpha-6 isoform b precursor	+	173292313	173371181	544.959	1148.51	8.90108	10.0231	666.609	296.063	672.205	1178.69	1102.96	1163.89	9.25777	8.11797	9.32748	10.0805	10.0305	9.9582
ASHGA5P035428	0.218942	0.0463916	2.17649	up	noncoding	ENST00000450443	AC093818.1	GENCODE	1397	chr2	-	173368166	173421324		AGCCAGGAGGTCATTTATGTTGCCTGGATTTGCTATTGTGCTTCTAATTAAGCTATTTCA	natural antisense	NM_001079818	ITGA6	integrin alpha-6 isoform a precursor	+	173292313	173371181	544.959	1148.51	8.90108	10.0231	666.609	296.063	672.205	1178.69	1102.96	1163.89	9.25777	8.11797	9.32748	10.0805	10.0305	9.9582
ASHGA5P035428	0.218942	0.0463916	2.17649	up	noncoding	ENST00000450443	AC093818.1	GENCODE	1397	chr2	-	173368166	173421324		AGCCAGGAGGTCATTTATGTTGCCTGGATTTGCTATTGTGCTTCTAATTAAGCTATTTCA	natural antisense	NM_002610	PDK1	pyruvate dehydrogenase kinase, isozyme 1	+	173420778	173463862	544.959	1148.51	8.90108	10.0231	666.609	296.063	672.205	1178.69	1102.96	1163.89	9.25777	8.11797	9.32748	10.0805	10.0305	9.9582
ASHGA5P015158	0.203236	0.0393251	2.17626	up	noncoding	ENST00000417383	RP11-33A14.1	GENCODE	549	chr3	-	178052812	178103145		CAATGACTTATAGAACCATGGAGAATTGCCAAGATTGCTGACTAGATGTGGCCAGGAGAA	intronic antisense	ENST00000437510	KCNMB2	potassium large conductance calcium-activated channel, subfamily M, beta member 2 [Source:HGNC Symbol;Acc:6286]	+	177990719	178546150	7.39592	16.2198	2.74312	3.86497	6.24277	6.85265	9.09235	21.3814	19.1163	8.16171	2.66711	2.64523	2.917	4.13676	4.30953	3.14862
ASHGA5P031715	0.214411	0.0441598	2.1739	up	noncoding	TCONS_00005763	XLOC_003092	LincRNAs identified by Cabili et al	768	chr3	-	40503866	40508645		AAGTAATGAGTTTGGGCTGAATGACAGAATTTAAACCTGAATATGACTCTGAAATCAGCC	intergenic							12.137	23.205	3.34413	4.46442	6.24277	13.7623	16.406	21.489	24.7304	23.3955	2.66711	3.52272	3.84257	4.14512	4.67073	4.5774
ASHGA5P042932	0.217548	0.045756	2.17212	up	noncoding	uc010kun.2	LOC541472	UCSC_knowngene	1360	chr7	-	22765013	22767235		CGTGCACTGTGATCCGTCTATGTAATGTGAGCTTGCTTTTACTCAACTATCTATTTTTTA	natural antisense	NM_000600	IL6	interleukin-6 precursor	+	22766765	22771621	263.611	553.155	7.86365	8.98276	333.559	149.066	308.208	568.771	515.227	575.467	8.28768	7.08376	8.21951	9.01142	8.95504	8.9818
ASHGA5P019095	0.0734735	0.0047158	2.17104	up	noncoding	ENST00000488113	ZNF542	GENCODE	1989	chr19	+	56879687	56889719	ENST00000467807	TTTGGAAAAGATGTGCCAGGTGCAGAGATTAAGGAGTTATCTGCAAAGAGGGCTATTAAT	intergenic							46.2312	103.472	5.47363	6.59201	51.2784	44.7829	42.6323	94.7654	114.115	101.535	5.76057	5.29473	5.36559	6.35436	6.81374	6.60793
ASHGA5P022394	0.16183	0.0241351	2.17067	up	noncoding	ENST00000556070	AC016683.6	GENCODE	454	chr2	+	113993112	114023294		ATGGCGAAGGTGAAAGAACATCAGTGTATCAGCACAGCAAATATTCCAAATGCCAGGCTG	intronic antisense	NM_013952	PAX8	paired box protein Pax-8 isoform PAX8C	-	113973573	114036498	55.6359	120.894	5.69467	6.81281	72.6754	40.7401	53.4922	120.312	110.344	132.027	6.21905	5.15831	5.70665	6.7073	6.7631	6.96803
ASHGA5P022394	0.16183	0.0241351	2.17067	up	noncoding	ENST00000556070	AC016683.6	GENCODE	454	chr2	+	113993112	114023294		ATGGCGAAGGTGAAAGAACATCAGTGTATCAGCACAGCAAATATTCCAAATGCCAGGCTG	intronic antisense	NM_013953	PAX8	paired box protein Pax-8 isoform PAX8D	-	113973573	114036498	55.6359	120.894	5.69467	6.81281	72.6754	40.7401	53.4922	120.312	110.344	132.027	6.21905	5.15831	5.70665	6.7073	6.7631	6.96803
ASHGA5P022394	0.16183	0.0241351	2.17067	up	noncoding	ENST00000556070	AC016683.6	GENCODE	454	chr2	+	113993112	114023294		ATGGCGAAGGTGAAAGAACATCAGTGTATCAGCACAGCAAATATTCCAAATGCCAGGCTG	intronic antisense	NM_013992	PAX8	paired box protein Pax-8 isoform PAX8E	-	113973573	114036498	55.6359	120.894	5.69467	6.81281	72.6754	40.7401	53.4922	120.312	110.344	132.027	6.21905	5.15831	5.70665	6.7073	6.7631	6.96803
ASHGA5P022394	0.16183	0.0241351	2.17067	up	noncoding	ENST00000556070	AC016683.6	GENCODE	454	chr2	+	113993112	114023294		ATGGCGAAGGTGAAAGAACATCAGTGTATCAGCACAGCAAATATTCCAAATGCCAGGCTG	natural antisense	NM_003466	PAX8	paired box protein Pax-8 isoform PAX8A	-	113973573	114036498	55.6359	120.894	5.69467	6.81281	72.6754	40.7401	53.4922	120.312	110.344	132.027	6.21905	5.15831	5.70665	6.7073	6.7631	6.96803
ASHGA5P018359	0.0346197	0.000734	2.16981	up	noncoding	ENST00000452514	MEG3	GENCODE	461	chr14	+	101295947	101311855		CTTGCATCAGAGACTGGCAGGAGCTTTTACCAGTGGTTTTTACATCCTTAATGTTCAGGA	intergenic							141.125	315.167	7.07126	8.18882	151.241	133.416	138.718	318.726	337.173	289.602	7.19763	6.91759	7.09855	8.1618	8.35172	8.05296
ASHGA5P015819	0.114942	0.0122036	2.169	up	noncoding	ENST00000463325	AC002055.4	GENCODE	528	chr22	+	51222202	51227382	ENST00000494075, NR_024530, uc003bnq.1, uc011asd.2	ACATTTAGGAGGAACAGTAAGAGGACCTTGTGCATGAATAATTTGTTTCCACACTACAGA	bidirectional	NM_001003789	RABL2B	rab-like protein 2B isoform 1	-	51205919	51222087	1377.32	3031.36	10.3143	11.4314	1647.15	879.234	1605.58	3113.97	2898.26	3081.85	10.5566	9.80879	10.5776	11.5092	11.4365	11.3484
ASHGA5P015819	0.114942	0.0122036	2.169	up	noncoding	ENST00000463325	AC002055.4	GENCODE	528	chr22	+	51222202	51227382	ENST00000494075, NR_024530, uc003bnq.1, uc011asd.2	ACATTTAGGAGGAACAGTAAGAGGACCTTGTGCATGAATAATTTGTTTCCACACTACAGA	bidirectional	NM_001130919	RABL2B	rab-like protein 2B isoform 1	-	51205919	51222087	1377.32	3031.36	10.3143	11.4314	1647.15	879.234	1605.58	3113.97	2898.26	3081.85	10.5566	9.80879	10.5776	11.5092	11.4365	11.3484
ASHGA5P015819	0.114942	0.0122036	2.169	up	noncoding	ENST00000463325	AC002055.4	GENCODE	528	chr22	+	51222202	51227382	ENST00000494075, NR_024530, uc003bnq.1, uc011asd.2	ACATTTAGGAGGAACAGTAAGAGGACCTTGTGCATGAATAATTTGTTTCCACACTACAGA	bidirectional	NM_001130920	RABL2B	rab-like protein 2B isoform 1	-	51205919	51222087	1377.32	3031.36	10.3143	11.4314	1647.15	879.234	1605.58	3113.97	2898.26	3081.85	10.5566	9.80879	10.5776	11.5092	11.4365	11.3484
ASHGA5P015819	0.114942	0.0122036	2.169	up	noncoding	ENST00000463325	AC002055.4	GENCODE	528	chr22	+	51222202	51227382	ENST00000494075, NR_024530, uc003bnq.1, uc011asd.2	ACATTTAGGAGGAACAGTAAGAGGACCTTGTGCATGAATAATTTGTTTCCACACTACAGA	bidirectional	NM_001130921	RABL2B	rab-like protein 2B isoform 1	-	51205919	51222087	1377.32	3031.36	10.3143	11.4314	1647.15	879.234	1605.58	3113.97	2898.26	3081.85	10.5566	9.80879	10.5776	11.5092	11.4365	11.3484
ASHGA5P015819	0.114942	0.0122036	2.169	up	noncoding	ENST00000463325	AC002055.4	GENCODE	528	chr22	+	51222202	51227382	ENST00000494075, NR_024530, uc003bnq.1, uc011asd.2	ACATTTAGGAGGAACAGTAAGAGGACCTTGTGCATGAATAATTTGTTTCCACACTACAGA	bidirectional	NM_001130922	RABL2B	rab-like protein 2B isoform 2	-	51205919	51222087	1377.32	3031.36	10.3143	11.4314	1647.15	879.234	1605.58	3113.97	2898.26	3081.85	10.5566	9.80879	10.5776	11.5092	11.4365	11.3484
ASHGA5P015819	0.114942	0.0122036	2.169	up	noncoding	ENST00000463325	AC002055.4	GENCODE	528	chr22	+	51222202	51227382	ENST00000494075, NR_024530, uc003bnq.1, uc011asd.2	ACATTTAGGAGGAACAGTAAGAGGACCTTGTGCATGAATAATTTGTTTCCACACTACAGA	bidirectional	NM_001130923	RABL2B	rab-like protein 2B isoform 3	-	51205919	51222087	1377.32	3031.36	10.3143	11.4314	1647.15	879.234	1605.58	3113.97	2898.26	3081.85	10.5566	9.80879	10.5776	11.5092	11.4365	11.3484
ASHGA5P015819	0.114942	0.0122036	2.169	up	noncoding	ENST00000463325	AC002055.4	GENCODE	528	chr22	+	51222202	51227382	ENST00000494075, NR_024530, uc003bnq.1, uc011asd.2	ACATTTAGGAGGAACAGTAAGAGGACCTTGTGCATGAATAATTTGTTTCCACACTACAGA	bidirectional	NM_007081	RABL2B	rab-like protein 2B isoform 2	-	51205919	51222087	1377.32	3031.36	10.3143	11.4314	1647.15	879.234	1605.58	3113.97	2898.26	3081.85	10.5566	9.80879	10.5776	11.5092	11.4365	11.3484
ASHGA5P031377	0.113409	0.0118576	2.16898	up	noncoding	TCONS_00006773	XLOC_003406	LincRNAs identified by Cabili et al	4887	chr3	-	197374633	197381275	TCONS_00007073, uc003jcp.4, uc003jcr.3, uc003jct.3, uc003jcu.3, uc003jcv.3, uc003jcw.2, uc010iti.1	TGCTGATTGATTGATGAGACTTCTTTGCACAGGAGAGCTGCTAAAAATTACTGCGGTGAA	intergenic							410.133	898.327	8.54862	9.66564	491.479	281.792	457.127	863.389	891.254	940.339	8.82186	8.04323	8.78078	9.61631	9.72396	9.65664
ASHGA5P023057	0.186369	0.0324731	2.16761	up	noncoding	ENST00000568739	AC137934.1	GENCODE	666	chr16	+	90282279	90289086		AAGCTGCCTCGAGGAACAGTAAGAGGACCTTGTGCATGAATAATTTGTTTCCACACTGCA	intergenic							1010.03	2156.68	9.82193	10.938	1275.92	567.706	1186.45	2177.27	2031.75	2261.01	10.1889	9.12903	10.1479	10.9801	10.9168	10.9171
ASHGA5P050764	0.109203	0.0109365	2.16727	up	noncoding	ENST00000457387	RP4-717I23.3	GENCODE	806	chr1	-	93804494	93811403		CCTCAAGCAGGTAAGCTTAATCATGTTCTCATATTGAAGCAGAAACTGTTTACTCATTTA	bidirectional	NM_001938	DR1	protein Dr1	+	93811477	93828148	20.7211	46.4374	4.33397	5.44985	22.8934	19.0434	20.2265	51.8427	48.7328	38.7366	4.77737	4.02147	4.20307	5.47101	5.61121	5.26733
ASHGA5P035554	0.0374331	0.000939	2.16358	up	noncoding	ENST00000423530	LINC00607	GENCODE	2104	chr2	-	216484357	216692126		CAGACTCATAAATCAGAAACCACTAACAAATGTCGTTCCTTTTCTGATCTCTTTCTCTTG	intergenic							744.035	1693.29	9.46782	10.5812	816.728	672.688	742.689	1775.64	1782.32	1521.92	9.53859	9.39732	9.46755	10.6697	10.7312	10.3429
ASHGA5P019564	0.17763	0.029523	2.1633	up	noncoding	ENST00000492393	AC016629.2	GENCODE	412	chr19	+	59097651	59100861		CAGAGACAAGGAACAGTAAGAGGACCTTGTGCATGAATAATTTGTTTCCACACTACAGAG	intergenic							1186.04	2537.33	10.0577	11.1709	1426.65	669.109	1462.36	2520.53	2462.11	2629.37	10.3425	9.39001	10.4405	11.1882	11.1997	11.1249
ASHGA5P025967	0.0501271	0.00189413	2.16295	up	noncoding	NR_047614	UTY	RefSeq	6025	chrY	-	15360258	15592550	NR_047616	TAGTTTAAAGGAGTGTACAATATGGGCTGCCGTGAGATGTAACCAAAGGAACAGTAAATT	exon sense-overlapping	NM_001258249	UTY	histone demethylase UTY isoform 4	-	15360258	15592550	31.4623	71.3052	4.95034	6.06334	24.103	33.1508	37.1331	67.1453	74.3677	72.4026	4.84279	4.85401	5.15423	5.8405	6.21615	6.13338
ASHGA5P025967	0.0501271	0.00189413	2.16295	up	noncoding	NR_047614	UTY	RefSeq	6025	chrY	-	15360258	15592550	NR_047616	TAGTTTAAAGGAGTGTACAATATGGGCTGCCGTGAGATGTAACCAAAGGAACAGTAAATT	exon sense-overlapping	NM_001258250	UTY	histone demethylase UTY isoform 5	-	15360258	15592550	31.4623	71.3052	4.95034	6.06334	24.103	33.1508	37.1331	67.1453	74.3677	72.4026	4.84279	4.85401	5.15423	5.8405	6.21615	6.13338
ASHGA5P025967	0.0501271	0.00189413	2.16295	up	noncoding	NR_047614	UTY	RefSeq	6025	chrY	-	15360258	15592550	NR_047616	TAGTTTAAAGGAGTGTACAATATGGGCTGCCGTGAGATGTAACCAAAGGAACAGTAAATT	exon sense-overlapping	NM_001258251	UTY	histone demethylase UTY isoform 6	-	15360258	15592550	31.4623	71.3052	4.95034	6.06334	24.103	33.1508	37.1331	67.1453	74.3677	72.4026	4.84279	4.85401	5.15423	5.8405	6.21615	6.13338
ASHGA5P025967	0.0501271	0.00189413	2.16295	up	noncoding	NR_047614	UTY	RefSeq	6025	chrY	-	15360258	15592550	NR_047616	TAGTTTAAAGGAGTGTACAATATGGGCTGCCGTGAGATGTAACCAAAGGAACAGTAAATT	exon sense-overlapping	NM_001258252	UTY	histone demethylase UTY isoform 7	-	15360258	15592550	31.4623	71.3052	4.95034	6.06334	24.103	33.1508	37.1331	67.1453	74.3677	72.4026	4.84279	4.85401	5.15423	5.8405	6.21615	6.13338
ASHGA5P025967	0.0501271	0.00189413	2.16295	up	noncoding	NR_047614	UTY	RefSeq	6025	chrY	-	15360258	15592550	NR_047616	TAGTTTAAAGGAGTGTACAATATGGGCTGCCGTGAGATGTAACCAAAGGAACAGTAAATT	exon sense-overlapping	NM_001258253	UTY	histone demethylase UTY isoform 8	-	15360258	15592550	31.4623	71.3052	4.95034	6.06334	24.103	33.1508	37.1331	67.1453	74.3677	72.4026	4.84279	4.85401	5.15423	5.8405	6.21615	6.13338
ASHGA5P025967	0.0501271	0.00189413	2.16295	up	noncoding	NR_047614	UTY	RefSeq	6025	chrY	-	15360258	15592550	NR_047616	TAGTTTAAAGGAGTGTACAATATGGGCTGCCGTGAGATGTAACCAAAGGAACAGTAAATT	exon sense-overlapping	NM_001258254	UTY	histone demethylase UTY isoform 9	-	15360258	15592550	31.4623	71.3052	4.95034	6.06334	24.103	33.1508	37.1331	67.1453	74.3677	72.4026	4.84279	4.85401	5.15423	5.8405	6.21615	6.13338
ASHGA5P025967	0.0501271	0.00189413	2.16295	up	noncoding	NR_047614	UTY	RefSeq	6025	chrY	-	15360258	15592550	NR_047616	TAGTTTAAAGGAGTGTACAATATGGGCTGCCGTGAGATGTAACCAAAGGAACAGTAAATT	exon sense-overlapping	NM_001258255	UTY	histone demethylase UTY isoform 10	-	15360258	15592550	31.4623	71.3052	4.95034	6.06334	24.103	33.1508	37.1331	67.1453	74.3677	72.4026	4.84279	4.85401	5.15423	5.8405	6.21615	6.13338
ASHGA5P025967	0.0501271	0.00189413	2.16295	up	noncoding	NR_047614	UTY	RefSeq	6025	chrY	-	15360258	15592550	NR_047616	TAGTTTAAAGGAGTGTACAATATGGGCTGCCGTGAGATGTAACCAAAGGAACAGTAAATT	exon sense-overlapping	NM_001258256	UTY	histone demethylase UTY isoform 11	-	15360258	15592550	31.4623	71.3052	4.95034	6.06334	24.103	33.1508	37.1331	67.1453	74.3677	72.4026	4.84279	4.85401	5.15423	5.8405	6.21615	6.13338
ASHGA5P025967	0.0501271	0.00189413	2.16295	up	noncoding	NR_047614	UTY	RefSeq	6025	chrY	-	15360258	15592550	NR_047616	TAGTTTAAAGGAGTGTACAATATGGGCTGCCGTGAGATGTAACCAAAGGAACAGTAAATT	exon sense-overlapping	NM_001258257	UTY	histone demethylase UTY isoform 12	-	15360258	15592550	31.4623	71.3052	4.95034	6.06334	24.103	33.1508	37.1331	67.1453	74.3677	72.4026	4.84279	4.85401	5.15423	5.8405	6.21615	6.13338
ASHGA5P025967	0.0501271	0.00189413	2.16295	up	noncoding	NR_047614	UTY	RefSeq	6025	chrY	-	15360258	15592550	NR_047616	TAGTTTAAAGGAGTGTACAATATGGGCTGCCGTGAGATGTAACCAAAGGAACAGTAAATT	exon sense-overlapping	NM_001258258	UTY	histone demethylase UTY isoform 13	-	15360258	15592550	31.4623	71.3052	4.95034	6.06334	24.103	33.1508	37.1331	67.1453	74.3677	72.4026	4.84279	4.85401	5.15423	5.8405	6.21615	6.13338
ASHGA5P025967	0.0501271	0.00189413	2.16295	up	noncoding	NR_047614	UTY	RefSeq	6025	chrY	-	15360258	15592550	NR_047616	TAGTTTAAAGGAGTGTACAATATGGGCTGCCGTGAGATGTAACCAAAGGAACAGTAAATT	exon sense-overlapping	NM_001258259	UTY	histone demethylase UTY isoform 14	-	15360258	15592550	31.4623	71.3052	4.95034	6.06334	24.103	33.1508	37.1331	67.1453	74.3677	72.4026	4.84279	4.85401	5.15423	5.8405	6.21615	6.13338
ASHGA5P025967	0.0501271	0.00189413	2.16295	up	noncoding	NR_047614	UTY	RefSeq	6025	chrY	-	15360258	15592550	NR_047616	TAGTTTAAAGGAGTGTACAATATGGGCTGCCGTGAGATGTAACCAAAGGAACAGTAAATT	exon sense-overlapping	NM_001258260	UTY	histone demethylase UTY isoform 15	-	15360258	15592550	31.4623	71.3052	4.95034	6.06334	24.103	33.1508	37.1331	67.1453	74.3677	72.4026	4.84279	4.85401	5.15423	5.8405	6.21615	6.13338
ASHGA5P025967	0.0501271	0.00189413	2.16295	up	noncoding	NR_047614	UTY	RefSeq	6025	chrY	-	15360258	15592550	NR_047616	TAGTTTAAAGGAGTGTACAATATGGGCTGCCGTGAGATGTAACCAAAGGAACAGTAAATT	exon sense-overlapping	NM_001258261	UTY	histone demethylase UTY isoform 16	-	15360258	15592550	31.4623	71.3052	4.95034	6.06334	24.103	33.1508	37.1331	67.1453	74.3677	72.4026	4.84279	4.85401	5.15423	5.8405	6.21615	6.13338
ASHGA5P025967	0.0501271	0.00189413	2.16295	up	noncoding	NR_047614	UTY	RefSeq	6025	chrY	-	15360258	15592550	NR_047616	TAGTTTAAAGGAGTGTACAATATGGGCTGCCGTGAGATGTAACCAAAGGAACAGTAAATT	exon sense-overlapping	NM_001258262	UTY	histone demethylase UTY isoform 17	-	15360258	15592550	31.4623	71.3052	4.95034	6.06334	24.103	33.1508	37.1331	67.1453	74.3677	72.4026	4.84279	4.85401	5.15423	5.8405	6.21615	6.13338
ASHGA5P025967	0.0501271	0.00189413	2.16295	up	noncoding	NR_047614	UTY	RefSeq	6025	chrY	-	15360258	15592550	NR_047616	TAGTTTAAAGGAGTGTACAATATGGGCTGCCGTGAGATGTAACCAAAGGAACAGTAAATT	exon sense-overlapping	NM_001258263	UTY	histone demethylase UTY isoform 18	-	15360258	15592550	31.4623	71.3052	4.95034	6.06334	24.103	33.1508	37.1331	67.1453	74.3677	72.4026	4.84279	4.85401	5.15423	5.8405	6.21615	6.13338
ASHGA5P025967	0.0501271	0.00189413	2.16295	up	noncoding	NR_047614	UTY	RefSeq	6025	chrY	-	15360258	15592550	NR_047616	TAGTTTAAAGGAGTGTACAATATGGGCTGCCGTGAGATGTAACCAAAGGAACAGTAAATT	exon sense-overlapping	NM_001258264	UTY	histone demethylase UTY isoform 19	-	15360258	15592550	31.4623	71.3052	4.95034	6.06334	24.103	33.1508	37.1331	67.1453	74.3677	72.4026	4.84279	4.85401	5.15423	5.8405	6.21615	6.13338
ASHGA5P025967	0.0501271	0.00189413	2.16295	up	noncoding	NR_047614	UTY	RefSeq	6025	chrY	-	15360258	15592550	NR_047616	TAGTTTAAAGGAGTGTACAATATGGGCTGCCGTGAGATGTAACCAAAGGAACAGTAAATT	exon sense-overlapping	NM_001258265	UTY	histone demethylase UTY isoform 20	-	15360258	15592550	31.4623	71.3052	4.95034	6.06334	24.103	33.1508	37.1331	67.1453	74.3677	72.4026	4.84279	4.85401	5.15423	5.8405	6.21615	6.13338
ASHGA5P025967	0.0501271	0.00189413	2.16295	up	noncoding	NR_047614	UTY	RefSeq	6025	chrY	-	15360258	15592550	NR_047616	TAGTTTAAAGGAGTGTACAATATGGGCTGCCGTGAGATGTAACCAAAGGAACAGTAAATT	exon sense-overlapping	NM_001258266	UTY	histone demethylase UTY isoform 21	-	15360258	15592550	31.4623	71.3052	4.95034	6.06334	24.103	33.1508	37.1331	67.1453	74.3677	72.4026	4.84279	4.85401	5.15423	5.8405	6.21615	6.13338
ASHGA5P025967	0.0501271	0.00189413	2.16295	up	noncoding	NR_047614	UTY	RefSeq	6025	chrY	-	15360258	15592550	NR_047616	TAGTTTAAAGGAGTGTACAATATGGGCTGCCGTGAGATGTAACCAAAGGAACAGTAAATT	exon sense-overlapping	NM_001258267	UTY	histone demethylase UTY isoform 22	-	15360258	15592550	31.4623	71.3052	4.95034	6.06334	24.103	33.1508	37.1331	67.1453	74.3677	72.4026	4.84279	4.85401	5.15423	5.8405	6.21615	6.13338
ASHGA5P025967	0.0501271	0.00189413	2.16295	up	noncoding	NR_047614	UTY	RefSeq	6025	chrY	-	15360258	15592550	NR_047616	TAGTTTAAAGGAGTGTACAATATGGGCTGCCGTGAGATGTAACCAAAGGAACAGTAAATT	exon sense-overlapping	NM_001258268	UTY	histone demethylase UTY isoform 23	-	15360258	15592550	31.4623	71.3052	4.95034	6.06334	24.103	33.1508	37.1331	67.1453	74.3677	72.4026	4.84279	4.85401	5.15423	5.8405	6.21615	6.13338
ASHGA5P025967	0.0501271	0.00189413	2.16295	up	noncoding	NR_047614	UTY	RefSeq	6025	chrY	-	15360258	15592550	NR_047616	TAGTTTAAAGGAGTGTACAATATGGGCTGCCGTGAGATGTAACCAAAGGAACAGTAAATT	exon sense-overlapping	NM_001258269	UTY	histone demethylase UTY isoform 24	-	15360258	15592550	31.4623	71.3052	4.95034	6.06334	24.103	33.1508	37.1331	67.1453	74.3677	72.4026	4.84279	4.85401	5.15423	5.8405	6.21615	6.13338
ASHGA5P025967	0.0501271	0.00189413	2.16295	up	noncoding	NR_047614	UTY	RefSeq	6025	chrY	-	15360258	15592550	NR_047616	TAGTTTAAAGGAGTGTACAATATGGGCTGCCGTGAGATGTAACCAAAGGAACAGTAAATT	exon sense-overlapping	NM_001258270	UTY	histone demethylase UTY isoform 25	-	15360258	15592550	31.4623	71.3052	4.95034	6.06334	24.103	33.1508	37.1331	67.1453	74.3677	72.4026	4.84279	4.85401	5.15423	5.8405	6.21615	6.13338
ASHGA5P025967	0.0501271	0.00189413	2.16295	up	noncoding	NR_047614	UTY	RefSeq	6025	chrY	-	15360258	15592550	NR_047616	TAGTTTAAAGGAGTGTACAATATGGGCTGCCGTGAGATGTAACCAAAGGAACAGTAAATT	exon sense-overlapping	NM_007125	UTY	histone demethylase UTY isoform 3	-	15360258	15592550	31.4623	71.3052	4.95034	6.06334	24.103	33.1508	37.1331	67.1453	74.3677	72.4026	4.84279	4.85401	5.15423	5.8405	6.21615	6.13338
ASHGA5P025967	0.0501271	0.00189413	2.16295	up	noncoding	NR_047614	UTY	RefSeq	6025	chrY	-	15360258	15592550	NR_047616	TAGTTTAAAGGAGTGTACAATATGGGCTGCCGTGAGATGTAACCAAAGGAACAGTAAATT	exon sense-overlapping	NM_182659	UTY	histone demethylase UTY isoform 2	-	15409388	15592550	31.4623	71.3052	4.95034	6.06334	24.103	33.1508	37.1331	67.1453	74.3677	72.4026	4.84279	4.85401	5.15423	5.8405	6.21615	6.13338
ASHGA5P025967	0.0501271	0.00189413	2.16295	up	noncoding	NR_047614	UTY	RefSeq	6025	chrY	-	15360258	15592550	NR_047616	TAGTTTAAAGGAGTGTACAATATGGGCTGCCGTGAGATGTAACCAAAGGAACAGTAAATT	exon sense-overlapping	NM_182660	UTY	histone demethylase UTY isoform 1	-	15434913	15592550	31.4623	71.3052	4.95034	6.06334	24.103	33.1508	37.1331	67.1453	74.3677	72.4026	4.84279	4.85401	5.15423	5.8405	6.21615	6.13338
ASHGA5P018287	0.0291815	0.000405	2.16201	up	noncoding	ENST00000451596	RP11-63P12.6	GENCODE	672	chr9	+	74920344	74930380	ENST00000436054, ENST00000451152	TCCCATTGACAGTTTAGAGTGGAAACAACCACGGTTACCCTAGAAGTAAATCCAGAGCTG	intergenic							81.7272	182.891	6.29963	7.41201	73.7827	81.7061	89.6929	197.487	183.369	167.818	6.24198	6.19172	6.46521	7.44832	7.48973	7.29798
ASHGA5P036305	0.083762	0.00638735	2.16084	up	noncoding	ENST00000419029	AC133106.2	GENCODE	397	chr2	+	189959788	189960884		GGATAATGTAGTAACAAGAATGAAACTAGTGGCAAGAGTTCCTAGGCATATGATCTAAAA	intronic antisense	NM_000393	COL5A2	collagen alpha-2(V) chain preproprotein	-	189896640	190044605	14.904	34.1708	3.8938	5.00539	13.3728	15.0793	16.26	34.4875	28.6777	39.3471	4.19637	3.65852	3.82651	4.86068	4.86764	5.28785
ASHGA5P036273	0.214593	0.0443876	2.1604	up	noncoding	ENST00000565104	RP11-65L3.1	GENCODE	2058	chr2	+	179265560	179267618		TGTGCCTCTTCAATGAATGTTGTATATGAGAATGTTACATTTGTAACAGCACAGGAAACT	intergenic							30.2582	65.9674	4.82741	5.9387	36.8182	21.2378	32.7186	59.1566	59.2582	79.4874	5.34317	4.18079	4.95826	5.66146	5.8926	6.26205
ASHGA5P005909	0.0433205	0.00132305	2.16038	up	noncoding	ENST00000311237	ZNF826P	pseudogene	1843	chr19	-	20577387	20592757		TTAGAGAACTACAGACACCTGGTCTTCCTTGGGTATTGTTCTCTCCAAGCCAGAACTGAT								423.153	975.564	8.64949	9.76077	418.122	411.356	439.979	854.315	852.471	1219.91	8.59615	8.6267	8.72562	9.59778	9.65962	10.0249
ASHGA5P041236	0.195148	0.0359341	2.16004	up	noncoding	ENST00000429352	RP11-107M16.2	GENCODE	397	chr1	+	152178333	152179533		GGGAATACCCCATGTTAAACAGCTGATTCTTGTTCTGAATACGTTTATTATCTTGTAGTT	intergenic							250.919	527.937	7.80955	8.92061	296.378	150.864	305.515	522.846	535.716	525.249	8.1198	7.10214	8.20672	8.89292	9.00893	8.85997
ASHGA5P019590	0.124926	0.014583	2.1597	up	noncoding	NR_027390	POLR2M	RefSeq	4329	chr15	+	57998900	58009753		GGCCAGGCACAAAATTCATTTGCAAATTGCCCGACAAAGGTAAAAAGATCTTTGACTCTT	exon sense-overlapping	NM_001018090	GCOM1	GRINL1A combined protein isoform 1 precursor	+	57884101	58009755	82.1254	180.194	6.27135	7.38217	90.1045	62.1264	94.1453	164.855	174.619	201.107	6.50495	5.77586	6.53323	7.18381	7.4183	7.54442
ASHGA5P019590	0.124926	0.014583	2.1597	up	noncoding	NR_027390	POLR2M	RefSeq	4329	chr15	+	57998900	58009753		GGCCAGGCACAAAATTCATTTGCAAATTGCCCGACAAAGGTAAAAAGATCTTTGACTCTT	exon sense-overlapping	NM_001018091	GCOM1	GRINL1A combined protein isoform 2 precursor	+	57884101	58009755	82.1254	180.194	6.27135	7.38217	90.1045	62.1264	94.1453	164.855	174.619	201.107	6.50495	5.77586	6.53323	7.18381	7.4183	7.54442
ASHGA5P019590	0.124926	0.014583	2.1597	up	noncoding	NR_027390	POLR2M	RefSeq	4329	chr15	+	57998900	58009753		GGCCAGGCACAAAATTCATTTGCAAATTGCCCGACAAAGGTAAAAAGATCTTTGACTCTT	exon sense-overlapping	NM_001018102	POLR2M	protein GRINL1A isoform 2	+	57998900	58009753	82.1254	180.194	6.27135	7.38217	90.1045	62.1264	94.1453	164.855	174.619	201.107	6.50495	5.77586	6.53323	7.18381	7.4183	7.54442
ASHGA5P019590	0.124926	0.014583	2.1597	up	noncoding	NR_027390	POLR2M	RefSeq	4329	chr15	+	57998900	58009753		GGCCAGGCACAAAATTCATTTGCAAATTGCCCGACAAAGGTAAAAAGATCTTTGACTCTT	exon sense-overlapping	NM_015532	POLR2M	protein GRINL1A isoform 1	+	57998900	58009753	82.1254	180.194	6.27135	7.38217	90.1045	62.1264	94.1453	164.855	174.619	201.107	6.50495	5.77586	6.53323	7.18381	7.4183	7.54442
ASHGA5P035948	0.0716851	0.00441175	2.15933	up	noncoding	uc021ojb.1	RCAN3AS	UCSC_knowngene	277	chr1	-	24822822	24828850	NR_045407, NR_045408, NR_045409	AGGTGTCTGTTGCAGCCAAACACAATCCCAACTGATATTCACTGTAAATGATTCCATGGC	natural antisense	NM_001251979	RCAN3	calcipressin-3 isoform 1	+	24828840	24863510	68.3689	150.705	6.0255	7.13608	72.3113	57.0858	75.7095	152.018	146.497	153.601	6.21137	5.64949	6.21565	7.06145	7.17105	7.17574
ASHGA5P035948	0.0716851	0.00441175	2.15933	up	noncoding	uc021ojb.1	RCAN3AS	UCSC_knowngene	277	chr1	-	24822822	24828850	NR_045407, NR_045408, NR_045409	AGGTGTCTGTTGCAGCCAAACACAATCCCAACTGATATTCACTGTAAATGATTCCATGGC	natural antisense	NM_001251984	RCAN3	calcipressin-3 isoform 5	+	24828840	24863510	68.3689	150.705	6.0255	7.13608	72.3113	57.0858	75.7095	152.018	146.497	153.601	6.21137	5.64949	6.21565	7.06145	7.17105	7.17574
ASHGA5P039058	0.185072	0.0318968	2.15817	up	noncoding	ENST00000497652	RP11-372E1.6	GENCODE	516	chr3	+	142682899	142719932		CCAGAAAATCAACACATCGGGAAGAGAAAAATGGCATGGTTTTACTGTAATTGTAAAAAG	bidirectional	NM_198504	PAQR9	progestin and adipoQ receptor family member 9	-	142680073	142682178	5.41425	13.2489	2.46163	3.57144	6.24277	5	5	21.1938	6.83423	11.7186	2.66711	2.36033	2.35745	4.12231	2.98886	3.60316
ASHGA5P051311	0.123162	0.0141083	2.15816	up	noncoding	uc001edd.3	BX648855	UCSC_knowngene	2320	chr1	+	113499070	113511603		GCATTTAAGGACCAAGAAAAAGTTAATTAGCCCAGTATAAGTCAACAAGAAATGGTAAGC	natural antisense	ENST00000429288	SLC16A1	solute carrier family 16, member 1 (monocarboxylic acid transporter 1) [Source:HGNC Symbol;Acc:10922]	-	113460381	113499635	177.185	383.32	7.35479	8.46459	212.32	125.455	193.779	402.053	373.68	374.228	7.66282	6.8277	7.57386	8.50105	8.4892	8.40353
ASHGA5P046786	0.160709	0.0237012	2.15523	up	noncoding	ENST00000427373	LINC00266-4P	GENCODE	842	chrY	-	27524446	27540866	ENST00000414688, ENST00000450226	AAGTGTGTGTCAGAAAAAATTAGCGATTTTGGAGGATTAGGGGACTTTGATAAATTGCCT	intergenic							33.8434	75.0811	5.01974	6.12759	23.7308	30.0467	47.7527	64.5527	75.9872	84.7035	4.82211	4.70478	5.53235	5.78515	6.2445	6.35312
ASHGA5P044503	0.133869	0.0168149	2.1543	up	noncoding	ENST00000522383	RP11-539E17.5	GENCODE	777	chr8	-	124193877	124195028		TGAAATCTATGAACTCTGAGGGGAGTGACCACGTGTTCTTTCCAGATCAGATCGTGATCT	natural antisense	NM_032899	FAM83A	protein FAM83A isoform a	+	124194751	124221207	14.318	33.1794	3.83884	4.94606	11.9183	16.8367	14.1989	27.6676	30.0677	41.8028	4.07871	3.83315	3.60465	4.52715	4.93671	5.37432
ASHGA5P044503	0.133869	0.0168149	2.1543	up	noncoding	ENST00000522383	RP11-539E17.5	GENCODE	777	chr8	-	124193877	124195028		TGAAATCTATGAACTCTGAGGGGAGTGACCACGTGTTCTTTCCAGATCAGATCGTGATCT	natural antisense	NM_207006	FAM83A	protein FAM83A isoform b	+	124194751	124222318	14.318	33.1794	3.83884	4.94606	11.9183	16.8367	14.1989	27.6676	30.0677	41.8028	4.07871	3.83315	3.60465	4.52715	4.93671	5.37432
ASHGA5P025953	0.122338	0.0138927	2.15379	up	noncoding	NR_047626	UTY	RefSeq	5768	chrY	-	15360258	15592550	NR_047596, NR_047605, NR_047606, NR_047608, NR_047610, NR_047611, NR_047612, NR_047613, NR_047614, NR_047615, NR_047616, NR_047619, NR_047620, NR_047622, NR_047623, NR_047625, NR_047629, NR_047630, NR_047631, NR_047633, NR_047639	CTCCGCTCAGGAATCCAGGTAAAAATGGCTTGTCTAATAGCTGCATTTTGTTAGATAAAT	exon sense-overlapping	NM_001258249	UTY	histone demethylase UTY isoform 4	-	15360258	15592550	53.0063	120.643	5.66414	6.77102	48.7525	65.4062	44.8603	171.576	93.8123	96.5394	5.69325	5.8573	5.44189	7.24198	6.53795	6.53313
ASHGA5P025953	0.122338	0.0138927	2.15379	up	noncoding	NR_047626	UTY	RefSeq	5768	chrY	-	15360258	15592550	NR_047596, NR_047605, NR_047606, NR_047608, NR_047610, NR_047611, NR_047612, NR_047613, NR_047614, NR_047615, NR_047616, NR_047619, NR_047620, NR_047622, NR_047623, NR_047625, NR_047629, NR_047630, NR_047631, NR_047633, NR_047639	CTCCGCTCAGGAATCCAGGTAAAAATGGCTTGTCTAATAGCTGCATTTTGTTAGATAAAT	exon sense-overlapping	NM_001258250	UTY	histone demethylase UTY isoform 5	-	15360258	15592550	53.0063	120.643	5.66414	6.77102	48.7525	65.4062	44.8603	171.576	93.8123	96.5394	5.69325	5.8573	5.44189	7.24198	6.53795	6.53313
ASHGA5P025953	0.122338	0.0138927	2.15379	up	noncoding	NR_047626	UTY	RefSeq	5768	chrY	-	15360258	15592550	NR_047596, NR_047605, NR_047606, NR_047608, NR_047610, NR_047611, NR_047612, NR_047613, NR_047614, NR_047615, NR_047616, NR_047619, NR_047620, NR_047622, NR_047623, NR_047625, NR_047629, NR_047630, NR_047631, NR_047633, NR_047639	CTCCGCTCAGGAATCCAGGTAAAAATGGCTTGTCTAATAGCTGCATTTTGTTAGATAAAT	exon sense-overlapping	NM_001258251	UTY	histone demethylase UTY isoform 6	-	15360258	15592550	53.0063	120.643	5.66414	6.77102	48.7525	65.4062	44.8603	171.576	93.8123	96.5394	5.69325	5.8573	5.44189	7.24198	6.53795	6.53313
ASHGA5P025953	0.122338	0.0138927	2.15379	up	noncoding	NR_047626	UTY	RefSeq	5768	chrY	-	15360258	15592550	NR_047596, NR_047605, NR_047606, NR_047608, NR_047610, NR_047611, NR_047612, NR_047613, NR_047614, NR_047615, NR_047616, NR_047619, NR_047620, NR_047622, NR_047623, NR_047625, NR_047629, NR_047630, NR_047631, NR_047633, NR_047639	CTCCGCTCAGGAATCCAGGTAAAAATGGCTTGTCTAATAGCTGCATTTTGTTAGATAAAT	exon sense-overlapping	NM_001258252	UTY	histone demethylase UTY isoform 7	-	15360258	15592550	53.0063	120.643	5.66414	6.77102	48.7525	65.4062	44.8603	171.576	93.8123	96.5394	5.69325	5.8573	5.44189	7.24198	6.53795	6.53313
ASHGA5P025953	0.122338	0.0138927	2.15379	up	noncoding	NR_047626	UTY	RefSeq	5768	chrY	-	15360258	15592550	NR_047596, NR_047605, NR_047606, NR_047608, NR_047610, NR_047611, NR_047612, NR_047613, NR_047614, NR_047615, NR_047616, NR_047619, NR_047620, NR_047622, NR_047623, NR_047625, NR_047629, NR_047630, NR_047631, NR_047633, NR_047639	CTCCGCTCAGGAATCCAGGTAAAAATGGCTTGTCTAATAGCTGCATTTTGTTAGATAAAT	exon sense-overlapping	NM_001258253	UTY	histone demethylase UTY isoform 8	-	15360258	15592550	53.0063	120.643	5.66414	6.77102	48.7525	65.4062	44.8603	171.576	93.8123	96.5394	5.69325	5.8573	5.44189	7.24198	6.53795	6.53313
ASHGA5P025953	0.122338	0.0138927	2.15379	up	noncoding	NR_047626	UTY	RefSeq	5768	chrY	-	15360258	15592550	NR_047596, NR_047605, NR_047606, NR_047608, NR_047610, NR_047611, NR_047612, NR_047613, NR_047614, NR_047615, NR_047616, NR_047619, NR_047620, NR_047622, NR_047623, NR_047625, NR_047629, NR_047630, NR_047631, NR_047633, NR_047639	CTCCGCTCAGGAATCCAGGTAAAAATGGCTTGTCTAATAGCTGCATTTTGTTAGATAAAT	exon sense-overlapping	NM_001258254	UTY	histone demethylase UTY isoform 9	-	15360258	15592550	53.0063	120.643	5.66414	6.77102	48.7525	65.4062	44.8603	171.576	93.8123	96.5394	5.69325	5.8573	5.44189	7.24198	6.53795	6.53313
ASHGA5P025953	0.122338	0.0138927	2.15379	up	noncoding	NR_047626	UTY	RefSeq	5768	chrY	-	15360258	15592550	NR_047596, NR_047605, NR_047606, NR_047608, NR_047610, NR_047611, NR_047612, NR_047613, NR_047614, NR_047615, NR_047616, NR_047619, NR_047620, NR_047622, NR_047623, NR_047625, NR_047629, NR_047630, NR_047631, NR_047633, NR_047639	CTCCGCTCAGGAATCCAGGTAAAAATGGCTTGTCTAATAGCTGCATTTTGTTAGATAAAT	exon sense-overlapping	NM_001258255	UTY	histone demethylase UTY isoform 10	-	15360258	15592550	53.0063	120.643	5.66414	6.77102	48.7525	65.4062	44.8603	171.576	93.8123	96.5394	5.69325	5.8573	5.44189	7.24198	6.53795	6.53313
ASHGA5P025953	0.122338	0.0138927	2.15379	up	noncoding	NR_047626	UTY	RefSeq	5768	chrY	-	15360258	15592550	NR_047596, NR_047605, NR_047606, NR_047608, NR_047610, NR_047611, NR_047612, NR_047613, NR_047614, NR_047615, NR_047616, NR_047619, NR_047620, NR_047622, NR_047623, NR_047625, NR_047629, NR_047630, NR_047631, NR_047633, NR_047639	CTCCGCTCAGGAATCCAGGTAAAAATGGCTTGTCTAATAGCTGCATTTTGTTAGATAAAT	exon sense-overlapping	NM_001258256	UTY	histone demethylase UTY isoform 11	-	15360258	15592550	53.0063	120.643	5.66414	6.77102	48.7525	65.4062	44.8603	171.576	93.8123	96.5394	5.69325	5.8573	5.44189	7.24198	6.53795	6.53313
ASHGA5P025953	0.122338	0.0138927	2.15379	up	noncoding	NR_047626	UTY	RefSeq	5768	chrY	-	15360258	15592550	NR_047596, NR_047605, NR_047606, NR_047608, NR_047610, NR_047611, NR_047612, NR_047613, NR_047614, NR_047615, NR_047616, NR_047619, NR_047620, NR_047622, NR_047623, NR_047625, NR_047629, NR_047630, NR_047631, NR_047633, NR_047639	CTCCGCTCAGGAATCCAGGTAAAAATGGCTTGTCTAATAGCTGCATTTTGTTAGATAAAT	exon sense-overlapping	NM_001258257	UTY	histone demethylase UTY isoform 12	-	15360258	15592550	53.0063	120.643	5.66414	6.77102	48.7525	65.4062	44.8603	171.576	93.8123	96.5394	5.69325	5.8573	5.44189	7.24198	6.53795	6.53313
ASHGA5P025953	0.122338	0.0138927	2.15379	up	noncoding	NR_047626	UTY	RefSeq	5768	chrY	-	15360258	15592550	NR_047596, NR_047605, NR_047606, NR_047608, NR_047610, NR_047611, NR_047612, NR_047613, NR_047614, NR_047615, NR_047616, NR_047619, NR_047620, NR_047622, NR_047623, NR_047625, NR_047629, NR_047630, NR_047631, NR_047633, NR_047639	CTCCGCTCAGGAATCCAGGTAAAAATGGCTTGTCTAATAGCTGCATTTTGTTAGATAAAT	exon sense-overlapping	NM_001258258	UTY	histone demethylase UTY isoform 13	-	15360258	15592550	53.0063	120.643	5.66414	6.77102	48.7525	65.4062	44.8603	171.576	93.8123	96.5394	5.69325	5.8573	5.44189	7.24198	6.53795	6.53313
ASHGA5P025953	0.122338	0.0138927	2.15379	up	noncoding	NR_047626	UTY	RefSeq	5768	chrY	-	15360258	15592550	NR_047596, NR_047605, NR_047606, NR_047608, NR_047610, NR_047611, NR_047612, NR_047613, NR_047614, NR_047615, NR_047616, NR_047619, NR_047620, NR_047622, NR_047623, NR_047625, NR_047629, NR_047630, NR_047631, NR_047633, NR_047639	CTCCGCTCAGGAATCCAGGTAAAAATGGCTTGTCTAATAGCTGCATTTTGTTAGATAAAT	exon sense-overlapping	NM_001258259	UTY	histone demethylase UTY isoform 14	-	15360258	15592550	53.0063	120.643	5.66414	6.77102	48.7525	65.4062	44.8603	171.576	93.8123	96.5394	5.69325	5.8573	5.44189	7.24198	6.53795	6.53313
ASHGA5P025953	0.122338	0.0138927	2.15379	up	noncoding	NR_047626	UTY	RefSeq	5768	chrY	-	15360258	15592550	NR_047596, NR_047605, NR_047606, NR_047608, NR_047610, NR_047611, NR_047612, NR_047613, NR_047614, NR_047615, NR_047616, NR_047619, NR_047620, NR_047622, NR_047623, NR_047625, NR_047629, NR_047630, NR_047631, NR_047633, NR_047639	CTCCGCTCAGGAATCCAGGTAAAAATGGCTTGTCTAATAGCTGCATTTTGTTAGATAAAT	exon sense-overlapping	NM_001258260	UTY	histone demethylase UTY isoform 15	-	15360258	15592550	53.0063	120.643	5.66414	6.77102	48.7525	65.4062	44.8603	171.576	93.8123	96.5394	5.69325	5.8573	5.44189	7.24198	6.53795	6.53313
ASHGA5P025953	0.122338	0.0138927	2.15379	up	noncoding	NR_047626	UTY	RefSeq	5768	chrY	-	15360258	15592550	NR_047596, NR_047605, NR_047606, NR_047608, NR_047610, NR_047611, NR_047612, NR_047613, NR_047614, NR_047615, NR_047616, NR_047619, NR_047620, NR_047622, NR_047623, NR_047625, NR_047629, NR_047630, NR_047631, NR_047633, NR_047639	CTCCGCTCAGGAATCCAGGTAAAAATGGCTTGTCTAATAGCTGCATTTTGTTAGATAAAT	exon sense-overlapping	NM_001258261	UTY	histone demethylase UTY isoform 16	-	15360258	15592550	53.0063	120.643	5.66414	6.77102	48.7525	65.4062	44.8603	171.576	93.8123	96.5394	5.69325	5.8573	5.44189	7.24198	6.53795	6.53313
ASHGA5P025953	0.122338	0.0138927	2.15379	up	noncoding	NR_047626	UTY	RefSeq	5768	chrY	-	15360258	15592550	NR_047596, NR_047605, NR_047606, NR_047608, NR_047610, NR_047611, NR_047612, NR_047613, NR_047614, NR_047615, NR_047616, NR_047619, NR_047620, NR_047622, NR_047623, NR_047625, NR_047629, NR_047630, NR_047631, NR_047633, NR_047639	CTCCGCTCAGGAATCCAGGTAAAAATGGCTTGTCTAATAGCTGCATTTTGTTAGATAAAT	exon sense-overlapping	NM_001258262	UTY	histone demethylase UTY isoform 17	-	15360258	15592550	53.0063	120.643	5.66414	6.77102	48.7525	65.4062	44.8603	171.576	93.8123	96.5394	5.69325	5.8573	5.44189	7.24198	6.53795	6.53313
ASHGA5P025953	0.122338	0.0138927	2.15379	up	noncoding	NR_047626	UTY	RefSeq	5768	chrY	-	15360258	15592550	NR_047596, NR_047605, NR_047606, NR_047608, NR_047610, NR_047611, NR_047612, NR_047613, NR_047614, NR_047615, NR_047616, NR_047619, NR_047620, NR_047622, NR_047623, NR_047625, NR_047629, NR_047630, NR_047631, NR_047633, NR_047639	CTCCGCTCAGGAATCCAGGTAAAAATGGCTTGTCTAATAGCTGCATTTTGTTAGATAAAT	exon sense-overlapping	NM_001258263	UTY	histone demethylase UTY isoform 18	-	15360258	15592550	53.0063	120.643	5.66414	6.77102	48.7525	65.4062	44.8603	171.576	93.8123	96.5394	5.69325	5.8573	5.44189	7.24198	6.53795	6.53313
ASHGA5P025953	0.122338	0.0138927	2.15379	up	noncoding	NR_047626	UTY	RefSeq	5768	chrY	-	15360258	15592550	NR_047596, NR_047605, NR_047606, NR_047608, NR_047610, NR_047611, NR_047612, NR_047613, NR_047614, NR_047615, NR_047616, NR_047619, NR_047620, NR_047622, NR_047623, NR_047625, NR_047629, NR_047630, NR_047631, NR_047633, NR_047639	CTCCGCTCAGGAATCCAGGTAAAAATGGCTTGTCTAATAGCTGCATTTTGTTAGATAAAT	exon sense-overlapping	NM_001258264	UTY	histone demethylase UTY isoform 19	-	15360258	15592550	53.0063	120.643	5.66414	6.77102	48.7525	65.4062	44.8603	171.576	93.8123	96.5394	5.69325	5.8573	5.44189	7.24198	6.53795	6.53313
ASHGA5P025953	0.122338	0.0138927	2.15379	up	noncoding	NR_047626	UTY	RefSeq	5768	chrY	-	15360258	15592550	NR_047596, NR_047605, NR_047606, NR_047608, NR_047610, NR_047611, NR_047612, NR_047613, NR_047614, NR_047615, NR_047616, NR_047619, NR_047620, NR_047622, NR_047623, NR_047625, NR_047629, NR_047630, NR_047631, NR_047633, NR_047639	CTCCGCTCAGGAATCCAGGTAAAAATGGCTTGTCTAATAGCTGCATTTTGTTAGATAAAT	exon sense-overlapping	NM_001258265	UTY	histone demethylase UTY isoform 20	-	15360258	15592550	53.0063	120.643	5.66414	6.77102	48.7525	65.4062	44.8603	171.576	93.8123	96.5394	5.69325	5.8573	5.44189	7.24198	6.53795	6.53313
ASHGA5P025953	0.122338	0.0138927	2.15379	up	noncoding	NR_047626	UTY	RefSeq	5768	chrY	-	15360258	15592550	NR_047596, NR_047605, NR_047606, NR_047608, NR_047610, NR_047611, NR_047612, NR_047613, NR_047614, NR_047615, NR_047616, NR_047619, NR_047620, NR_047622, NR_047623, NR_047625, NR_047629, NR_047630, NR_047631, NR_047633, NR_047639	CTCCGCTCAGGAATCCAGGTAAAAATGGCTTGTCTAATAGCTGCATTTTGTTAGATAAAT	exon sense-overlapping	NM_001258266	UTY	histone demethylase UTY isoform 21	-	15360258	15592550	53.0063	120.643	5.66414	6.77102	48.7525	65.4062	44.8603	171.576	93.8123	96.5394	5.69325	5.8573	5.44189	7.24198	6.53795	6.53313
ASHGA5P025953	0.122338	0.0138927	2.15379	up	noncoding	NR_047626	UTY	RefSeq	5768	chrY	-	15360258	15592550	NR_047596, NR_047605, NR_047606, NR_047608, NR_047610, NR_047611, NR_047612, NR_047613, NR_047614, NR_047615, NR_047616, NR_047619, NR_047620, NR_047622, NR_047623, NR_047625, NR_047629, NR_047630, NR_047631, NR_047633, NR_047639	CTCCGCTCAGGAATCCAGGTAAAAATGGCTTGTCTAATAGCTGCATTTTGTTAGATAAAT	exon sense-overlapping	NM_001258267	UTY	histone demethylase UTY isoform 22	-	15360258	15592550	53.0063	120.643	5.66414	6.77102	48.7525	65.4062	44.8603	171.576	93.8123	96.5394	5.69325	5.8573	5.44189	7.24198	6.53795	6.53313
ASHGA5P025953	0.122338	0.0138927	2.15379	up	noncoding	NR_047626	UTY	RefSeq	5768	chrY	-	15360258	15592550	NR_047596, NR_047605, NR_047606, NR_047608, NR_047610, NR_047611, NR_047612, NR_047613, NR_047614, NR_047615, NR_047616, NR_047619, NR_047620, NR_047622, NR_047623, NR_047625, NR_047629, NR_047630, NR_047631, NR_047633, NR_047639	CTCCGCTCAGGAATCCAGGTAAAAATGGCTTGTCTAATAGCTGCATTTTGTTAGATAAAT	exon sense-overlapping	NM_001258268	UTY	histone demethylase UTY isoform 23	-	15360258	15592550	53.0063	120.643	5.66414	6.77102	48.7525	65.4062	44.8603	171.576	93.8123	96.5394	5.69325	5.8573	5.44189	7.24198	6.53795	6.53313
ASHGA5P025953	0.122338	0.0138927	2.15379	up	noncoding	NR_047626	UTY	RefSeq	5768	chrY	-	15360258	15592550	NR_047596, NR_047605, NR_047606, NR_047608, NR_047610, NR_047611, NR_047612, NR_047613, NR_047614, NR_047615, NR_047616, NR_047619, NR_047620, NR_047622, NR_047623, NR_047625, NR_047629, NR_047630, NR_047631, NR_047633, NR_047639	CTCCGCTCAGGAATCCAGGTAAAAATGGCTTGTCTAATAGCTGCATTTTGTTAGATAAAT	exon sense-overlapping	NM_001258269	UTY	histone demethylase UTY isoform 24	-	15360258	15592550	53.0063	120.643	5.66414	6.77102	48.7525	65.4062	44.8603	171.576	93.8123	96.5394	5.69325	5.8573	5.44189	7.24198	6.53795	6.53313
ASHGA5P025953	0.122338	0.0138927	2.15379	up	noncoding	NR_047626	UTY	RefSeq	5768	chrY	-	15360258	15592550	NR_047596, NR_047605, NR_047606, NR_047608, NR_047610, NR_047611, NR_047612, NR_047613, NR_047614, NR_047615, NR_047616, NR_047619, NR_047620, NR_047622, NR_047623, NR_047625, NR_047629, NR_047630, NR_047631, NR_047633, NR_047639	CTCCGCTCAGGAATCCAGGTAAAAATGGCTTGTCTAATAGCTGCATTTTGTTAGATAAAT	exon sense-overlapping	NM_001258270	UTY	histone demethylase UTY isoform 25	-	15360258	15592550	53.0063	120.643	5.66414	6.77102	48.7525	65.4062	44.8603	171.576	93.8123	96.5394	5.69325	5.8573	5.44189	7.24198	6.53795	6.53313
ASHGA5P025953	0.122338	0.0138927	2.15379	up	noncoding	NR_047626	UTY	RefSeq	5768	chrY	-	15360258	15592550	NR_047596, NR_047605, NR_047606, NR_047608, NR_047610, NR_047611, NR_047612, NR_047613, NR_047614, NR_047615, NR_047616, NR_047619, NR_047620, NR_047622, NR_047623, NR_047625, NR_047629, NR_047630, NR_047631, NR_047633, NR_047639	CTCCGCTCAGGAATCCAGGTAAAAATGGCTTGTCTAATAGCTGCATTTTGTTAGATAAAT	exon sense-overlapping	NM_007125	UTY	histone demethylase UTY isoform 3	-	15360258	15592550	53.0063	120.643	5.66414	6.77102	48.7525	65.4062	44.8603	171.576	93.8123	96.5394	5.69325	5.8573	5.44189	7.24198	6.53795	6.53313
ASHGA5P025953	0.122338	0.0138927	2.15379	up	noncoding	NR_047626	UTY	RefSeq	5768	chrY	-	15360258	15592550	NR_047596, NR_047605, NR_047606, NR_047608, NR_047610, NR_047611, NR_047612, NR_047613, NR_047614, NR_047615, NR_047616, NR_047619, NR_047620, NR_047622, NR_047623, NR_047625, NR_047629, NR_047630, NR_047631, NR_047633, NR_047639	CTCCGCTCAGGAATCCAGGTAAAAATGGCTTGTCTAATAGCTGCATTTTGTTAGATAAAT	exon sense-overlapping	NM_182659	UTY	histone demethylase UTY isoform 2	-	15409388	15592550	53.0063	120.643	5.66414	6.77102	48.7525	65.4062	44.8603	171.576	93.8123	96.5394	5.69325	5.8573	5.44189	7.24198	6.53795	6.53313
ASHGA5P025953	0.122338	0.0138927	2.15379	up	noncoding	NR_047626	UTY	RefSeq	5768	chrY	-	15360258	15592550	NR_047596, NR_047605, NR_047606, NR_047608, NR_047610, NR_047611, NR_047612, NR_047613, NR_047614, NR_047615, NR_047616, NR_047619, NR_047620, NR_047622, NR_047623, NR_047625, NR_047629, NR_047630, NR_047631, NR_047633, NR_047639	CTCCGCTCAGGAATCCAGGTAAAAATGGCTTGTCTAATAGCTGCATTTTGTTAGATAAAT	exon sense-overlapping	NM_182660	UTY	histone demethylase UTY isoform 1	-	15434913	15592550	53.0063	120.643	5.66414	6.77102	48.7525	65.4062	44.8603	171.576	93.8123	96.5394	5.69325	5.8573	5.44189	7.24198	6.53795	6.53313
ASHGA5P040511	0.0257411	0.00026	2.15164	up	noncoding	ENST00000527880	RP11-466P24.2	GENCODE	1938	chr5	-	75465909	75470170	NM_001010942, NM_001251917, NM_001251918, NM_001251921, NM_001251922, NM_015646	CAGAGACCCGGTGACAGCGTGAGAGGTTCGCAGAGTACTAGGTTTTGACAAGCTTGCATC	intronic antisense	NM_014979	SV2C	synaptic vesicle glycoprotein 2C	+	75379304	75621416	944.715	2133.78	9.81903	10.9245	1050.62	790.418	993.102	2094.09	2111.11	2196.13	9.90955	9.64731	9.90024	10.9225	10.9756	10.8753
ASHGA5P018580	0.177424	0.0294393	2.15006	up	noncoding	ENST00000455247	LINC00505	GENCODE	354	chr1	+	46921494	46948147		CTTGTGGAAGCCACCATATAAAGAAGTCCAGGCTATACTCCTAGAGGCCACATGCAAGAG	intergenic							55.0643	115.371	5.64551	6.74988	45.7253	83.7852	35.6824	127.952	100.772	117.39	5.61228	6.22973	5.09451	6.80154	6.63808	6.81002
ASHGA5P043478	0.0702315	0.00417368	2.14976	up	noncoding	ENST00000454651	RP11-134G8.7	GENCODE	340	chr1	+	201476368	201502736		GCCACCGCGGAAAACGTCTTGCACGTGCGAGGGGCATTTCAGGAGTTTCCTGTCTGTCAG	natural antisense	NM_001193570	CSRP1	cysteine and glycine-rich protein 1 isoform 3	-	201452657	201476387	54.0874	118.999	5.69625	6.80042	53.3197	46.1816	62.7609	123.138	119.237	114.622	5.81186	5.33769	5.93918	6.74087	6.88083	6.77958
ASHGA5P043478	0.0702315	0.00417368	2.14976	up	noncoding	ENST00000454651	RP11-134G8.7	GENCODE	340	chr1	+	201476368	201502736		GCCACCGCGGAAAACGTCTTGCACGTGCGAGGGGCATTTCAGGAGTTTCCTGTCTGTCAG	natural antisense	NM_004078	CSRP1	cysteine and glycine-rich protein 1 isoform 1	-	201452657	201476387	54.0874	118.999	5.69625	6.80042	53.3197	46.1816	62.7609	123.138	119.237	114.622	5.81186	5.33769	5.93918	6.74087	6.88083	6.77958
ASHGA5P035050	0.101321	0.00932937	2.14947	up	noncoding	ENST00000441598	AC007381.2	GENCODE	470	chr2	-	60586854	60610171		TGAAACAACTTACTGTACAGACCACAGAAGTGAGACCAAAAACACTGAGATGAGGAAGAG	intergenic							10.1633	19.6893	3.12663	4.23061	6.24277	11.6917	12.5553	21.8591	19.1313	18.0777	2.66711	3.31035	3.40244	4.17103	4.3112	4.20961
ASHGA5P057469	0.0649705	0.00343076	2.14926	up	noncoding	TCONS_00018141	XLOC_008417	LincRNAs identified by Cabili et al	775	chr10	+	26153168	26171989		AACAACTGAGTTTGGGGAGTCAGAAGAAGCTCATTTGTTTGCTTGGATGGCTGAAACATG	intergenic							45.7032	100.628	5.45069	6.55453	51.639	45.7273	39.7433	106.1	87.6827	108.101	5.77023	5.32449	5.25736	6.52318	6.44181	6.69861
ASHGA5P026818	0.106442	0.0102888	2.1465	up	noncoding	TCONS_00011820	XLOC_005303	LincRNAs identified by Cabili et al	597	chr6	+	45633187	45634483		GGAGCTGGCCTATAAATCCTAAATACAGATGTAGTGATTGAACCCATCTAGGTAGCTTAT	intergenic							106.498	230.882	6.64557	7.74756	109.072	81.6241	128.799	230.231	228.925	233.489	6.75308	6.18967	6.99397	7.67896	7.81002	7.75371
ASHGA5P028780	0.205599	0.0402406	2.14553	up	noncoding	TCONS_00011020	XLOC_004958	LincRNAs identified by Cabili et al	343	chr5	-	114522573	114528483		TTTGTGGCAGTAACACAACCAGGCAAGATGAGAGAAGCAGATCAAAGAAACTAAAAACAG	intergenic							36.1097	77.9984	5.08789	6.18922	31.564	25.607	51.1583	70.4334	82.6598	80.902	5.15948	4.46369	5.64049	5.91885	6.36278	6.28602
ASHGA5P019233	0.214122	0.0440503	2.1421	up	noncoding	NR_049756	RPP14	RefSeq	3266	chr3	+	58291971	58305920	NR_049757	CGAAGAGTGGAGAATTTCAAGATTGTGGAGTTGGACTGAATGCTGCACAGTTCAAACAGC	exon sense-overlapping	NM_001098783	RPP14	ribonuclease P protein subunit p14	+	58291971	58305920	407.368	850.916	8.49356	9.59259	483.096	232.746	506.262	880.476	863.164	809.108	8.79979	7.75304	8.92785	9.64532	9.68004	9.45241
ASHGA5P019233	0.214122	0.0440503	2.1421	up	noncoding	NR_049756	RPP14	RefSeq	3266	chr3	+	58291971	58305920	NR_049757	CGAAGAGTGGAGAATTTCAAGATTGTGGAGTTGGACTGAATGCTGCACAGTTCAAACAGC	exon sense-overlapping	NM_007042	RPP14	ribonuclease P protein subunit p14	+	58291971	58305920	407.368	850.916	8.49356	9.59259	483.096	232.746	506.262	880.476	863.164	809.108	8.79979	7.75304	8.92785	9.64532	9.68004	9.45241
ASHGA5P038639	0.105692	0.0101632	2.14048	up	noncoding	uc011bsy.2	BC044310	UCSC_knowngene	834	chr3	-	195370803	195371637	uc021xjv.1	CATGAAATTCAGCAGTCAAGAAATCTGCAGCGGAAGTAAATGAATAAACGTTTTGTTTTC	intronic antisense	ENST00000381954	MUC20	mucin 20, cell surface associated [Source:HGNC Symbol;Acc:23282]	+	195343315	195460421	93.131	202.467	6.45589	7.55383	100.52	72.0208	106.853	200.214	212.054	195.132	6.64957	5.99871	6.7194	7.46713	7.68984	7.50451
ASHGA5P023053	0.025562	0.00025	2.14006	up	noncoding	uc002kzp.3	BC009735	UCSC_knowngene	591	chr18	-	33759963	33767398		AAGCAACGAGAATGAAGCACCCCAGTTCTCTGCTGAGCACATGGGCATCTGCAATAAAGA	bidirectional	NM_017947	MOCOS	molybdenum cofactor sulfurase	+	33767479	33848685	279.645	620.34	8.04955	9.1472	280.148	273.361	285.427	630.702	648.637	581.68	8.04037	7.99565	8.11263	9.16394	9.28087	8.99681
ASHGA5P056934	0.0982755	0.00872935	2.1387	up	noncoding	TCONS_00010716	XLOC_004430	LincRNAs identified by Cabili et al	217	chr5	+	74244126	74271554		GGCAGAACAGGCAACCATGGAGAAGATTGTATGCTGAGATGGAAGACCCAAAAGATTGAA	intergenic							46.8614	103.192	5.49384	6.59057	42.5409	39.866	58.1773	97.5453	110.564	101.467	5.52601	5.12709	5.82841	6.39919	6.76528	6.60723
ASHGA5P033040	0.0822731	0.006178	2.13465	up	noncoding	ENST00000444464	AC084809.3	GENCODE	512	chr17	+	31232679	31233602		GTGTTTTTGGCCTCCAGCTTACTTCGTGAACATAATAAAGGAAAGGCATTTTCTCTTGTG	intergenic							156.328	338.762	7.19665	8.29065	190.382	124.435	154.168	336.792	324.501	354.994	7.51993	6.81486	7.25515	8.24299	8.29625	8.33271
ASHGA5P022981	0.0923373	0.00773092	2.13465	up	noncoding	ENST00000567053	RP11-578F21.10	pseudogene	138	chr15	+	29033747	29037148		AATATAAACATGTATGCAAACGAGCTTGTCAGAGAGCAATTGAAAAGCTGCAGGCGGGTG								78.5439	172.643	6.22283	7.31683	89.4829	65.5214	80.6275	163.509	153.5	200.921	6.49719	5.86124	6.31006	7.16988	7.23798	7.54263
ASHGA5P028233	0.172415	0.0277423	2.13446	up	noncoding	ENST00000550886	RP11-175P13.2	GENCODE	418	chr12	+	100536835	100538449		GACCCGTCGCTGATTTTTACTTCCACGTCCTACTTCCCTTATTCATTTCCTCAGAATGTT	bidirectional	NM_001006947	UHRF1BP1L	UHRF1-binding protein 1-like isoform b	-	100463685	100536642	113.242	263.858	6.76085	7.85472	116.27	115.221	108.234	291.901	152.943	346.73	6.83729	6.70649	6.73877	8.02835	7.23251	8.30329
ASHGA5P028233	0.172415	0.0277423	2.13446	up	noncoding	ENST00000550886	RP11-175P13.2	GENCODE	418	chr12	+	100536835	100538449		GACCCGTCGCTGATTTTTACTTCCACGTCCTACTTCCCTTATTCATTTCCTCAGAATGTT	bidirectional	NM_015054	UHRF1BP1L	UHRF1-binding protein 1-like isoform a	-	100430862	100536642	113.242	263.858	6.76085	7.85472	116.27	115.221	108.234	291.901	152.943	346.73	6.83729	6.70649	6.73877	8.02835	7.23251	8.30329
ASHGA5P017844	0.141824	0.018845	2.13431	up	noncoding	ENST00000446340	RP11-796I2.1	GENCODE	585	chr7	-	151647470	151652070		TAATATAAAAGAGCCGCAAAGGGCAACAACTTGTCCTTTATCTTAGAATCGCTGTCTTGG	intergenic							10.6322	25.2558	3.45091	4.54468	9.25235	9.94438	12.6999	35.9989	20.8542	18.9143	3.83054	3.10468	3.41751	4.92361	4.43418	4.27625
ASHGA5P016672	0.0265589	0.000305	2.13305	up	noncoding	ENST00000432818	AC068491.1	GENCODE	572	chr2	-	112033907	112252677		AGAAACCTCAGGACTTGAGTAACAGCAACATGCCCCAGTTCCTCTGTTGAATATCTTCTG	intergenic							1076.11	2452.65	10.0174	11.1103	1142.23	1014.19	1071.91	2330.26	2097.24	2930.44	10.0243	10.0249	10.0031	11.0878	10.9615	11.2817
ASHGA5P037194	0.184159	0.0315233	2.13174	up	noncoding	ENST00000451663	ANKRD20A11P	pseudogene	3717	chr21	-	15281894	15352232	ENST00000354752, ENST00000369381, ENST00000412204, ENST00000413897, ENST00000415543, ENST00000417703, ENST00000420598, ENST00000421686, ENST00000428624, ENST00000447389, ENST00000448844, ENST00000452738, ENST00000456460, ENST00000458155, NM_001244752, NM_147195, NR_003366, NR_046228	AGAAGAATACAAGGAAGCCTTTGCAGTAGCATTGAAAGCTAACAATTCCATGTCAAAAAA								3628.45	7689.79	11.6929	12.7849	4524.12	1980.84	4380.4	7310.18	6462.98	9296.21	12.0049	11.0508	12.0229	12.7716	12.6173	12.9657
ASHGA5P042277	0.0489923	0.00177586	2.13022	up	noncoding	ENST00000567753	RP11-524C21.2	GENCODE	1615	chr6	+	22221009	22222624		TCAAACGCTAATCCAAGTTCCCTGCAAAACCTGTTCTGTTTTATATAACATTTACTCGTT	intergenic							115.282	254.006	6.7786	7.8696	125.541	106.245	114.058	276.128	208.38	277.509	6.93956	6.58147	6.81476	7.94992	7.66428	7.99459
ASHGA5P019502	0.155659	0.022446	2.12991	up	noncoding	NR_033714	VAMP7	RefSeq	2606	chrX	+	155110942	155173433		CACATGGCAAGATTTTGAACGTTCCCGAGCCTTTAATTTTCTGAATGAGATAAAGAAGAG	exon sense-overlapping	NM_001145149	VAMP7	vesicle-associated membrane protein 7 isoform 2	+	155110942	155173433	93.4052	199.121	6.44118	7.53197	83.5776	69.3917	127.246	195.661	196.74	204.963	6.4038	5.94545	6.97428	7.43324	7.59004	7.57262
ASHGA5P019502	0.155659	0.022446	2.12991	up	noncoding	NR_033714	VAMP7	RefSeq	2606	chrX	+	155110942	155173433		CACATGGCAAGATTTTGAACGTTCCCGAGCCTTTAATTTTCTGAATGAGATAAAGAAGAG	exon sense-overlapping	NM_001185183	VAMP7	vesicle-associated membrane protein 7 isoform 3	+	155110942	155173433	93.4052	199.121	6.44118	7.53197	83.5776	69.3917	127.246	195.661	196.74	204.963	6.4038	5.94545	6.97428	7.43324	7.59004	7.57262
[truncated: 197 more rows]

## Sheet: cluster_vs_KSHV_down
# Fold Change cut-off: 2.0 # P-value cut-off: 0.05 # Condition pairs: cluster_vs_KSHV # Column A: ProbeName, it represents probe name. # Column B: Corrected p-value, corrected P-value calculated from Benjamini Hochberg FDR. # Column C: P-value, the p-values calculated from unpaired t-test. # Column D: Absolute Fold change, the absolute fold change between two groups. # Column E: Regulation, it de…
[truncated: 904 more rows]

[truncated: 4 more sheets: cluster_vs_Mock_up, cluster_vs_Mock_down, KSHV_vs_Mock_up, KSHV_vs_Mock_down]
